# Supplementary material for: Interrelated adolescent-level food insecurity and common mental health disorders in Harari Region, Ethiopia: A cross-sectional study
Source: PLoS One. 2026 May 7;21(5):e0348774. doi: 10.1371/journal.pone.0348774 (PMC13152165; doi:10.1371/journal.pone.0348774)
Supplement: S1 File — (XLS) [file pone.0348774.s001.xls]

## Sheet: Sheet1
schooltyp	schoollev	sex	age	Family_residence	residence	fmembrs	birthord	gradelev	religion	marstat	broughtup	livewith	parlivstat	verbquarr	phyfight	parental_style	financial	schoolper	feducstat	meducstat	focupn	mocupn	consid	restles	somatic	shares	tantrum	loner	obeys	worries	caring	fidgety	friend	fights	unhappy	popular	distrac	clingy	kind	lies	bullied	helpout	reflect	steals	oldbest	afraid	attends	fitwell	energy
private	Primary	Male	13	Urban	Urban	6	3	7	Orthodox	Single	parents	Both parents	Living together	Never	Never	Authoritarian	Never	Excellent	Can read and write	First degree and above	others	Merchant	Not true	Not true	Not true	Certainly true	Not true	Certainly true	Not true	Not true	Some what true	Not true	Certainly true	Not true	Not true	Certainly true	Not true	Not true	Certainly true	Certainly true	Not true	Not true	Certainly true	Not true	Certainly true	Not true	Certainly true	Extremely	Always
private	Primary	Female	13	Urban	Urban	5	3	7	Orthodox	Single	parents	Both parents	Living together	Never	Never	Authoritative	Never	Very good	First degree and above	First degree and above	Governmental employee	Governmental employee	Certainly true	Not true	Not true	Certainly true	Not true	Not true	Certainly true	Not true	Certainly true	Not true	Certainly true	Not true	Not true	Certainly true	Not true	Not true	Certainly true	Not true	Not true	Certainly true	Certainly true	Not true	Certainly true	Not true	Certainly true	Extremely	Always
Governmental	Secondary	Female	13	Urban	Urban	4	2	10	Orthodox	Single	parents	Both parents	Living together	Some times	Never	Authoritative	Never	Excellent	Secondary education	Secondary education	Non Govenmental employee	Housewife	Certainly true	Not true	Some what true	Certainly true	Not true	Not true	Certainly true	Not true	Certainly true	Some what true	Some what true	Not true	Some what true	Certainly true	Not true	Not true	Certainly true	Some what true	Not true	Certainly true	Certainly true	Certainly true	Some what true	Some what true	Some what true	Very	Quite often
Governmental	Secondary	Female	13	Urban	Urban	2	10	9	Protestant	Single	Non relative	others	others	Never	Never	Authoritarian	Never	Fair	Unable to read nd write	Can read and write	Governmental employee	others	Some what true	Not true	Not true	Some what true	Some what true	Some what true	Not true	Some what true	Not true	Not true	Not true	Not true	Certainly true	Not true	Not true	Not true	Certainly true	Not true	Not true	Some what true	Not true	Not true	Not true	Not true	Not true	slightly	Seldom
Governmental	Primary	Female	13	Rural	Rural	7	2	7	Musilim	Single	parents	Both parents	Living together	Never	Never	Authoritarian	Never	Excellent	Primary education(1-8)	First degree and above	Merchant	others	Certainly true	Some what true	Some what true	Some what true	Certainly true	Some what true	Some what true	Certainly true	Not true	Some what true	Certainly true	Some what true	Some what true	Certainly true	Some what true	Not true	Some what true	Not true	Some what true	Certainly true	Some what true	Not true	Certainly true	Certainly true	Certainly true	Very	Very often
private	Primary	Female	13	Urban	Urban	5	2	7	Musilim	Single	parents	Father only	Divorced	Never	Never	Authoritative	Never	Excellent	First degree and above	Unable to read nd write	Merchant	Merchant	Certainly true	Some what true	Certainly true	Certainly true	Not true	Not true	Not true	Not true	Not true	Some what true	Some what true	Not true	Some what true	Certainly true	Some what true	Not true	Certainly true	Not true	Not true	Not true	Certainly true	Certainly true	Some what true	Some what true	Not true	Not at all	Never
Governmental	Secondary	Female	13	Urban	Urban	6	4	10	Orthodox	Single	parents	Both parents	Living together	Some times	Never	Authoritarian	Never	Fair	Diploma	First degree and above	others	Housewife	Certainly true	Some what true	Not true	Certainly true	Certainly true	Not true	Certainly true	Certainly true	Some what true	Not true	Certainly true	Not true	Certainly true	Certainly true	Certainly true	Not true	Some what true	Some what true	Not true	Some what true	Some what true	Not true	Some what true	Certainly true	Some what true	Extremely	Quite often
Governmental	Primary	Male	13	Rural	Rural	10	4	8	Musilim	Single	parents	Both parents	Living together	Some times	Never	Authoritarian	Never	Excellent	Unable to read nd write	First degree and above	Agreculture	others	Certainly true	Some what true	Not true	Some what true	Some what true	Certainly true	Certainly true	Some what true	Certainly true	Not true	Certainly true	Some what true	Not true	Certainly true	Not true	Some what true	Certainly true	Not true	Not true	Not true	Not true	Not true	Certainly true	Some what true	Certainly true	Very	Very often
Governmental	Primary	Male	13	Rural	Rural	4	5	8	Musilim	Divorced	parents	Step father/mother	Widowed	Some times	Always	Neglectful	Some times	Very good	Unable to read nd write	Unable to read nd write	Agreculture	Agreculture	Certainly true	Certainly true	Certainly true	Not true	Some what true	Not true	Some what true	Certainly true	Certainly true	Certainly true	Certainly true	Certainly true	Certainly true	Certainly true	Some what true	Certainly true	Certainly true	Not true	Some what true	Not true	Certainly true	Not true	Certainly true	Some what true	Certainly true	Moderatly	Never
Governmental	Primary	Male	13	Urban	Urban	4	1	7	Orthodox	Single	parents	Both parents	Living together	Some times	Never	Authoritarian	Never	Very good	Can read and write	Can read and write	Governmental employee	Housewife	Certainly true	Not true	Not true	Certainly true	Not true	Not true	Some what true	Not true	Not true	Not true	Certainly true	Not true	Not true	Certainly true	Not true	Not true	Certainly true	Not true	Not true	Certainly true	Certainly true	Not true	Not true	Not true	Certainly true	Very	Always
Governmental	Primary	Male	13	Urban	Urban	8	4	7	Orthodox	Single	parents	Mother only	Divorced	Some times	Never	Authoritarian	Never	Excellent	Unable to read nd write	Unable to read nd write	Governmental employee	Merchant	Certainly true	Not true	Some what true	Not true	Not true	Some what true	Certainly true	Some what true	Certainly true	Not true	Some what true	Not true	Some what true	Some what true	Certainly true	Not true	Certainly true	Not true	Some what true	Certainly true	Certainly true	Not true	Not true	Not true	Some what true	Moderatly	Always
Governmental	Primary	Female	13	Rural	Rural	12	2	7	Musilim	Single	parents	Grand parents	Living together	Never	Never	Permissive	Some times	Excellent	Primary education(1-8)	Primary education(1-8)	Agreculture	Agreculture	Some what true	Not true	Not true	Some what true	Not true	Not true	Not true	Not true	Some what true	Not true	Certainly true	Certainly true	Certainly true	Certainly true	Some what true	Not true	Not true	Some what true	Not true	Certainly true	Certainly true	Certainly true	Certainly true	Not true	Some what true	Moderatly	Never
Governmental	Primary	Male	13	Rural	Rural	7	3	8	Musilim	Married	parents	Both parents	Living together	Never	Never	Authoritarian	Never	Very good	Unable to read nd write	First degree and above	Agreculture	others	Some what true	Not true	Certainly true	Some what true	Some what true	Certainly true	Some what true	Certainly true	Some what true	Not true	Certainly true	Not true	Not true	Not true	Some what true	Some what true	Not true	Some what true	Not true	Certainly true	Not true	Not true	Certainly true	Not true	Certainly true	Not at all	Never
Governmental	Primary	Male	13	Urban	Urban	4	1	7	Musilim	Single	parents	Both parents	Living together	Never	Never	Authoritative	Never	Excellent	Primary education(1-8)	Secondary education	Non Govenmental employee	Housewife	Certainly true	Not true	Not true	Not true	Not true	Some what true	Certainly true	Not true	Not true	Not true	Certainly true	Certainly true	Some what true	Not true	Some what true	Some what true	Not true	Certainly true	Certainly true	Not true	Some what true	Certainly true	Some what true	Not true	Not true	Moderatly	Seldom
Governmental	Primary	Male	13	Rural	Urban	2	1	7	Musilim	Single	parents	Mother only	Widowed	Never	Never	Authoritarian	Always	Very good	First degree and above	Unable to read nd write	others	Housewife	Certainly true	Certainly true	Not true	Certainly true	Not true	Some what true	Certainly true	Certainly true	Certainly true	Certainly true	Certainly true	Certainly true	Not true	Certainly true	Some what true	Some what true	Certainly true	Not true	Not true	Certainly true	Certainly true	Not true	Certainly true	Not true	Not true	Extremely	Always
private	Primary	Male	13	Urban	Urban	7	2	7	Orthodox	Single	parents	Mother only	separated due to employeement	Some times	Never	Authoritarian	Never	Excellent	Can read and write	Diploma	Merchant	others	Some what true	Not true	Not true	Some what true	Not true	Not true	Certainly true	Certainly true	Some what true	Not true	Certainly true	Not true	Not true	Certainly true	Not true	Not true	Some what true	Not true	Not true	Certainly true	Certainly true	Not true	Some what true	Some what true	Some what true	Very	Always
private	Secondary	Female	13	Urban	Urban	2	3	8	Musilim	Single	parents	Both parents	Divorced	Never	Never	Authoritarian	Never	Very good	First degree and above	Primary education(1-8)	Governmental employee	Merchant	Certainly true	Certainly true	Not true	Certainly true	Not true	Not true	Certainly true	Certainly true	Certainly true	Not true	Certainly true	Not true	Not true	Certainly true	Not true	Not true	Certainly true	Not true	Not true	Certainly true	Certainly true	Not true	Not true	Not true	Some what true	Extremely	Always
private	Primary	Male	13	Urban	Urban	5	1	7	Orthodox	Single	parents	Both parents	Living together	Never	Never	Authoritarian	Never	Fair	Diploma	Diploma	Governmental employee	Governmental employee	Some what true	Not true	Not true	Some what true	Not true	Not true	Some what true	Some what true	Some what true	Not true	Certainly true	Not true	Not true	Some what true	Not true	Not true	Some what true	Some what true	Some what true	Some what true	Some what true	Not true	Certainly true	Some what true	Certainly true	Very	Very often
Governmental	Primary	Male	13	Rural	Rural	8	4	8	Musilim	Single	parents	Both parents	Living together	Never	Never	Authoritative	Never	Excellent	Unable to read nd write	Unable to read nd write	Agreculture	Housewife	Some what true	Some what true	Not true	Some what true	Not true	Some what true	Some what true	Not true	Some what true	Not true	Some what true	Not true	Certainly true	Some what true	Certainly true	Certainly true	Certainly true	Certainly true	Some what true	Some what true	Some what true	Not true	Some what true	Not true	Some what true	Moderatly	Always
private	Primary	Male	13	Urban	Urban	3	1	7	Orthodox	Single	Relatives	Grand parents	Divorced	Never	Never	Authoritative	Never	Excellent	First degree and above	First degree and above	Governmental employee	Governmental employee	Certainly true	Not true	Not true	Some what true	Not true	Some what true	Certainly true	Some what true	Certainly true	Not true	Certainly true	Not true	Some what true	Some what true	Not true	Not true	Some what true	Not true	Some what true	Some what true	Certainly true	Not true	Some what true	Some what true	Some what true	Extremely	Very often
Governmental	Primary	Female	13	Urban	Urban	5	7	7	Orthodox	Single	Relatives	Grand parents	separated due to employeement	Always	Never	Authoritative	Never	Fair	First degree and above	Can read and write	Non Govenmental employee	Merchant	Certainly true	Some what true	Not true	Certainly true	Not true	Some what true	Not true	Certainly true	Some what true	Not true	Some what true	Not true	Some what true	Some what true	Not true	Not true	Some what true	Not true	Some what true	Certainly true	Some what true	Not true	Some what true	Certainly true	Certainly true	slightly	Very often
private	Primary	Male	13	Urban	Urban	6	3	10	Orthodox	Single	parents	Both parents	Living together	Some times	Never	Authoritarian	Never	Excellent	Can read and write	Can read and write	Non Govenmental employee	Merchant	Certainly true	Some what true	Not true	Certainly true	Not true	Not true	Some what true	Some what true	Certainly true	Some what true	Certainly true	Not true	Some what true	Certainly true	Some what true	Not true	Certainly true	Some what true	Certainly true	Certainly true	Certainly true	Not true	Certainly true	Certainly true	Certainly true	Extremely	Always
Governmental	Primary	Male	13	Rural	Rural	10	4	8	Musilim	Single	parents	Both parents	Living together	Never	Never	Permissive	Some times	Excellent	Can read and write	Can read and write	Agreculture	Merchant	Not true	Not true	Not true	Not true	Not true	Not true	Not true	Not true	Not true	Not true	Not true	Certainly true	Not true	Certainly true	Not true	Not true	Certainly true	Not true	Not true	Certainly true	Certainly true	Certainly true	Not true	Some what true	Not true	Extremely	Always
private	Primary	Female	13	Urban	Urban	4	1	8	Orthodox	Single	parents	Both parents	Living together	Never	Never	Authoritative	Never	Excellent	First degree and above	Diploma	Governmental employee	Governmental employee	Certainly true	Not true	Not true	Certainly true	Not true	Not true	Certainly true	Certainly true	Some what true	Some what true	Certainly true	Not true	Not true	Certainly true	Not true	Not true	Certainly true	Not true	Not true	Certainly true	Certainly true	Not true	Not true	Not true	Certainly true	Extremely	Always
private	Primary	Female	13	Urban	Urban	5	3	7	Musilim	Single	Non relative	Grand parents	others	Never	Never	Authoritative	Never	Fair	First degree and above	Can read and write	others	Housewife	Certainly true	Some what true	Not true	Certainly true	Some what true	Not true	Not true	Some what true	Some what true	Not true	Certainly true	Some what true	Not true	Some what true	Some what true	Some what true	Certainly true	Not true	Not true	Certainly true	Certainly true	Not true	Some what true	Certainly true	Some what true	Moderatly	Very often
Governmental	Primary	Female	13	Urban	Urban	4	2	7	Orthodox	Single	parents	Father only	Widowed	Some times	Never	Authoritarian	Never	Excellent	Secondary education	Diploma	Non Govenmental employee	Governmental employee	Certainly true	Not true	Some what true	Some what true	Not true	Not true	Some what true	Not true	Some what true	Not true	Certainly true	Not true	Not true	Certainly true	Not true	Not true	Some what true	Not true	Some what true	Some what true	Certainly true	Not true	Some what true	Certainly true	Some what true	Extremely	Always
Governmental	Primary	Male	13	Rural	Rural	6	3	7	Musilim	Single	parents	Both parents	Living together	Never	Never	Authoritarian	Never	Excellent	Can read and write	Can read and write	Agreculture	Merchant	Certainly true	Certainly true	Not true	Not true	Not true	Not true	Certainly true	Not true	Certainly true	Not true	Certainly true	Not true	Not true	Certainly true	Not true	Not true	Certainly true	Not true	Not true	Certainly true	Certainly true	Not true	Some what true	Not true	Certainly true	Not at all	Always
private	Primary	Female	13	Urban	Urban	6	1	7	Musilim	Single	parents	Both parents	Living together	Never	Never	Authoritative	Never	Excellent	Can read and write	Unable to read nd write	Merchant	Merchant	Certainly true	Not true	Not true	Certainly true	Some what true	Not true	Certainly true	Some what true	Some what true	Not true	Not true	Not true	Not true	Certainly true	Not true	Not true	Certainly true	Certainly true	Not true	Certainly true	Certainly true	Not true	Certainly true	Not true	Some what true	Extremely	Always
Governmental	Secondary	Male	13	Urban	Rural	5	2	12	Musilim	Single	parents	Mother only	Widowed	Some times	Never	Authoritative	Some times	Excellent	First degree and above	Unable to read nd write	Merchant	Merchant	Some what true	Some what true	Some what true	Some what true	Some what true	Some what true	Some what true	Some what true	Some what true	Some what true	Some what true	Not true	Some what true	Certainly true	Not true	Some what true	Some what true	Not true	Not true	Some what true	Some what true	Not true	Certainly true	Not true	Some what true	Extremely	Seldom
private	Primary	Female	13	Rural	Urban	7	5	7	Orthodox	Single	parents	others	separated due to employeement	Never	Never	Authoritarian	Never	Excellent	First degree and above	Secondary education	Governmental employee	Merchant	Some what true	Not true	Some what true	Some what true	Not true	Not true	Certainly true	Not true	Certainly true	Not true	Certainly true	Not true	Not true	Certainly true	Not true	Not true	Certainly true	Not true	Not true	Certainly true	Certainly true	Not true	Not true	Not true	Certainly true	Very	Always
Governmental	Secondary	Female	13	Urban	Urban	11	1	10	Orthodox	Single	parents	Mother only	Living together	Some times	Never	Authoritarian	Some times	Very good	Unable to read nd write	Can read and write	Governmental employee	Merchant	Not true	Not true	Not true	Certainly true	Certainly true	Not true	Some what true	Not true	Certainly true	Not true	Certainly true	Not true	Certainly true	Certainly true	Not true	Not true	Some what true	Not true	Not true	Some what true	Some what true	Not true	Some what true	Certainly true	Certainly true	slightly	Seldom
Governmental	Primary	Female	13	Urban	Urban	10	3	8	Musilim	Single	parents	Both parents	Living together	Never	Never	Authoritarian	Never	Excellent	Can read and write	Can read and write	Merchant	Merchant	Some what true	Not true	Not true	Not true	Not true	Some what true	Not true	Not true	Not true	Not true	Not true	Not true	Not true	Not true	Not true	Not true	Not true	Not true	Not true	Not true	Not true	Not true	Not true	Not true	Not true	Not at all	Never
Governmental	Primary	Male	13	Urban	Urban	4	6	8	Musilim	Single	parents	Both parents	Living together	Never	Never	Authoritarian	Some times	Fair	Unable to read nd write	Unable to read nd write	Agreculture	Agreculture	Certainly true	Some what true	Not true	Some what true	Not true	Not true	Some what true	Not true	Certainly true	Some what true	Not true	Not true	Not true	Certainly true	Not true	Some what true	Some what true	Certainly true	Not true	Certainly true	Not true	Certainly true	Not true	Not true	Certainly true	Not at all	Seldom
Governmental	Primary	Female	13	Urban	Urban	8	7	7	Musilim	Single	parents	Grand parents	Divorced	Never	Never	Authoritative	Some times	Very good	Can read and write	Can read and write	others	Merchant	Some what true	Not true	Some what true	Not true	Not true	Some what true	Not true	Certainly true	Certainly true	Not true	Certainly true	Not true	Certainly true	Some what true	Some what true	Not true	Certainly true	Not true	Not true	Not true	Certainly true	Not true	Certainly true	Not true	Certainly true	slightly	Quite often
private	Primary	Female	13	Urban	Urban	6	2	8	Musilim	Single	parents	Both parents	Living together	Never	Never	Authoritarian	Never	Excellent	Primary education(1-8)	Can read and write	Governmental employee	Governmental employee	Certainly true	Not true	Not true	Certainly true	Not true	Not true	Some what true	Some what true	Certainly true	Not true	Certainly true	Not true	Some what true	Certainly true	Not true	Not true	Certainly true	Not true	Not true	Certainly true	Certainly true	Not true	Some what true	Not true	Certainly true	Extremely	Very often
Governmental	Primary	Male	13	Urban	Urban	5	1	7	Orthodox	Single	parents	Both parents	Living together	Never	Never	Authoritative	Never	Very good	First degree and above	First degree and above	Merchant	Merchant	Certainly true	Not true	Not true	Certainly true	Some what true	Not true	Certainly true	Some what true	Certainly true	Not true	Certainly true	Not true	Certainly true	Certainly true	Not true	Certainly true	Not true	Some what true	Some what true	Certainly true	Certainly true	Not true	Certainly true	Not true	Certainly true	slightly	Seldom
private	Primary	Male	13	Urban	Urban	6	1	7	Orthodox	Married	parents	Both parents	Living together	Never	Never	Authoritarian	Never	Fair	First degree and above	First degree and above	Governmental employee	Governmental employee	Some what true	Not true	Some what true	Not true	Not true	Some what true	Certainly true	Certainly true	Some what true	Not true	Some what true	Not true	Some what true	Certainly true	Not true	Not true	Not true	Some what true	Certainly true	Not true	Not true	Not true	Some what true	Some what true	Some what true	slightly	Seldom
private	Primary	Male	13	Urban	Urban	5	1	8	Orthodox	Single	Non relative	Mother only	Divorced	Always	Never	Authoritarian	Never	Very good	Secondary education	Primary education(1-8)	others	Merchant	Certainly true	Not true	Some what true	Some what true	Not true	Some what true	Certainly true	Some what true	Some what true	Not true	Some what true	Not true	Some what true	Certainly true	Some what true	Not true	Some what true	Certainly true	Some what true	Some what true	Some what true	Not true	Certainly true	Certainly true	Certainly true	Extremely	Always
Governmental	Primary	Male	13	Urban	Urban	5	1	7	Orthodox	Single	parents	Both parents	Living together	Some times	Never	Permissive	Some times	Excellent	Primary education(1-8)	Primary education(1-8)	Merchant	Housewife	Certainly true	Some what true	Not true	Certainly true	Not true	Not true	Some what true	Some what true	Certainly true	Not true	Certainly true	Not true	Not true	Certainly true	Some what true	Not true	Some what true	Certainly true	Not true	Certainly true	Some what true	Not true	Some what true	Not true	Some what true	Very	Always
private	Primary	Male	13	Urban	Urban	6	1	7	Orthodox	Single	parents	Both parents	Living together	Never	Always	Authoritative	Never	Excellent	First degree and above	First degree and above	others	Governmental employee	Certainly true	Some what true	Not true	Some what true	Some what true	Some what true	Certainly true	Some what true	Some what true	Not true	Some what true	Certainly true	Certainly true	Certainly true	Certainly true	Some what true	Some what true	Some what true	Certainly true	Not true	Not true	Some what true	Some what true	Not true	Certainly true	Very	Quite often
private	Primary	Male	13	Urban	Urban	4	2	7	Protestant	Single	parents	Both parents	Living together	Never	Never	Authoritarian	Never	Excellent	Can read and write	Can read and write	others	Housewife	Certainly true	Not true	Not true	Certainly true	Not true	Not true	Certainly true	Not true	Certainly true	Not true	Certainly true	Not true	Not true	Certainly true	Not true	Not true	Certainly true	Not true	Certainly true	Certainly true	Certainly true	Not true	Not true	Not true	Certainly true	Extremely	Always
private	Primary	Female	13	Urban	Urban	5	1	8	Orthodox	Single	Non relative	Grand parents	separated due to employeement	Some times	Never	Authoritarian	Never	Excellent	Can read and write	Primary education(1-8)	Merchant	others	Certainly true	Not true	Not true	Certainly true	Not true	Not true	Certainly true	Some what true	Not true	Not true	Certainly true	Not true	Certainly true	Certainly true	Certainly true	Some what true	Certainly true	Not true	Not true	Certainly true	Some what true	Not true	Not true	Certainly true	Some what true	Very	Very often
Governmental	Primary	Female	13	Rural	Rural	10	3	8	Musilim	Widowed	parents	Both parents	separated due to employeement	Never	Some times	Permissive	Always	Excellent	Can read and write	First degree and above	Merchant	others	Some what true	Some what true	Some what true	Not true	Certainly true	Certainly true	Certainly true	Certainly true	Some what true	Some what true	Not true	Not true	Some what true	Some what true	Certainly true	Certainly true	Not true	Certainly true	Some what true	Certainly true	Not true	Certainly true	Some what true	Certainly true	Not true	slightly	Very often
Governmental	Primary	Female	13	Urban	Urban	6	3	7	Orthodox	Single	parents	Both parents	Living together	Never	Never	Authoritarian	Never	Excellent	Can read and write	Secondary education	Merchant	Housewife	Some what true	Not true	Not true	Certainly true	Not true	Not true	Certainly true	Not true	Some what true	Not true	Certainly true	Not true	Not true	Certainly true	Not true	Not true	Certainly true	Not true	Not true	Some what true	Certainly true	Not true	Not true	Not true	Some what true	Extremely	Always
private	Primary	Male	13	Urban	Urban	3	3	7	Orthodox	Single	parents	Both parents	Living together	Never	Never	Authoritarian	Never	Excellent	Diploma	Secondary education	Merchant	others	Certainly true	Not true	Not true	Certainly true	Not true	Some what true	Certainly true	Not true	Certainly true	Not true	Certainly true	Not true	Not true	Certainly true	Not true	Not true	Certainly true	Not true	Not true	Certainly true	Not true	Not true	Not true	Not true	Not true	Extremely	Always
Governmental	Primary	Female	13	Urban	Urban	5	1	7	Musilim	Single	parents	Both parents	Living together	Some times	Never	Authoritative	Never	Excellent	Unable to read nd write	Unable to read nd write	Non Govenmental employee	Non Govenmental employee	Certainly true	Certainly true	Not true	Certainly true	Not true	Some what true	Certainly true	Some what true	Certainly true	Not true	Some what true	Not true	Not true	Certainly true	Some what true	Some what true	Some what true	Not true	Some what true	Certainly true	Certainly true	Not true	Some what true	Some what true	Certainly true	Extremely	Very often
Governmental	Primary	Male	13	Urban	Urban	9	4	7	Musilim	Single	parents	Both parents	Living together	Some times	Never	Authoritarian	Never	Very good	Can read and write	Can read and write	Governmental employee	Housewife	Some what true	Not true	Not true	Some what true	Not true	Not true	Some what true	Not true	Some what true	Not true	Some what true	Not true	Not true	Some what true	Not true	Not true	Some what true	Not true	Not true	Some what true	Some what true	Not true	Not true	Not true	Some what true	Extremely	Always
private	Secondary	Female	13	Urban	Urban	5	1	8	Orthodox	Single	parents	Grand parents	Divorced	Never	Never	Authoritarian	Never	Very good	Diploma	Secondary education	Non Govenmental employee	Governmental employee	Certainly true	Not true	Not true	Certainly true	Not true	Not true	Certainly true	Certainly true	Not true	Not true	Certainly true	Not true	Not true	Certainly true	Not true	Not true	Certainly true	Not true	Not true	Certainly true	Certainly true	Not true	Certainly true	Not true	Certainly true	Extremely	Always
Governmental	Primary	Male	13	Rural	Rural	5	7	7	Musilim	Single	parents	Both parents	Living together	Never	Never	Authoritarian	Never	Excellent	Diploma	Diploma	Governmental employee	Merchant	Certainly true	Some what true	Some what true	Some what true	Some what true	Some what true	Some what true	Some what true	Some what true	Some what true	Some what true	Some what true	Some what true	Some what true	Some what true	Some what true	Some what true	Some what true	Some what true	Some what true	Some what true	Some what true	Some what true	Some what true	Some what true	Not at all	Never
private	Primary	Female	13	Urban	Urban	4	1	7	Orthodox	Single	parents	Father only	Divorced	Never	Never	Authoritarian	Never	Very good	First degree and above	Diploma	Merchant	others	Certainly true	Not true	Not true	Certainly true	Not true	Not true	Certainly true	Certainly true	Certainly true	Not true	Certainly true	Not true	Not true	Certainly true	Some what true	Not true	Certainly true	Not true	Some what true	Certainly true	Certainly true	Some what true	Certainly true	Not true	Certainly true	Extremely	Never
private	Primary	Male	13	Urban	Urban	8	5	8	Musilim	Single	parents	Both parents	Living together	Never	Never	Authoritarian	Never	Excellent	Diploma	First degree and above	Governmental employee	Housewife	Certainly true	Not true	Certainly true	Certainly true	Not true	Not true	Certainly true	Certainly true	Certainly true	Not true	Certainly true	Not true	Not true	Certainly true	Not true	Not true	Not true	Not true	Certainly true	Certainly true	Certainly true	Certainly true	Not true	Not true	Certainly true	Not at all	Always
Governmental	Primary	Male	13	Urban	Urban	12	4	7	Musilim	Single	parents	Both parents	Living together	Some times	Never	Permissive	Some times	Very good	Unable to read nd write	Unable to read nd write	Agreculture	Agreculture	Certainly true	Certainly true	Not true	Not true	Not true	Not true	Some what true	Some what true	Some what true	Some what true	Some what true	Not true	Certainly true	Certainly true	Certainly true	Not true	Certainly true	Not true	Certainly true	Certainly true	Certainly true	Not true	Certainly true	Not true	Certainly true	Extremely	Always
Governmental	Primary	Male	13	Rural	Rural	9	4	7	Musilim	Married	parents	Both parents	Widowed	Never	Never	Authoritarian	Never	Excellent	Can read and write	Can read and write	Agreculture	Agreculture	Certainly true	Certainly true	Not true	Some what true	Not true	Some what true	Certainly true	Some what true	Certainly true	Not true	Certainly true	Some what true	Not true	Certainly true	Not true	Certainly true	Certainly true	Not true	Not true	Certainly true	Certainly true	Not true	Some what true	Not true	Certainly true	Moderatly	Always
Governmental	Primary	Female	13	Urban	Urban	3	1	8	Orthodox	Single	Non relative	others	Divorced	Never	Never	Authoritative	Never	Bad	Primary education(1-8)	Can read and write	others	Merchant	Certainly true	Not true	Not true	Certainly true	Not true	Not true	Certainly true	Certainly true	Not true	Not true	Certainly true	Not true	Not true	Certainly true	Certainly true	Not true	Certainly true	Not true	Not true	Certainly true	Not true	Not true	Not true	Certainly true	Not true	Very	Always
private	Primary	Male	13	Urban	Urban	6	2	7	Orthodox	Single	parents	Both parents	Living together	Some times	Never	Authoritative	Never	Excellent	Diploma	Diploma	Merchant	Housewife	Certainly true	Some what true	Not true	Some what true	Not true	Not true	Some what true	Not true	Certainly true	Not true	Certainly true	Not true	Not true	Certainly true	Some what true	Not true	Some what true	Not true	Not true	Certainly true	Certainly true	Not true	Some what true	Not true	Certainly true	Extremely	Always
Governmental	Primary	Male	13	Rural	Rural	8	4	7	Musilim	Single	parents	Both parents	Living together	Never	Never	Authoritarian	Never	Very good	Primary education(1-8)	Primary education(1-8)	Agreculture	Agreculture	Some what true	Not true	Some what true	Some what true	Certainly true	Some what true	Certainly true	Not true	Certainly true	Some what true	Certainly true	Some what true	Some what true	Certainly true	Some what true	Certainly true	Not true	Not true	Some what true	Certainly true	Certainly true	Some what true	Certainly true	Some what true	Certainly true	Not at all	Seldom
Governmental	Primary	Female	13	Urban	Urban	5	2	7	Orthodox	Single	parents	Mother only	Living together	Never	Never	Permissive	Never	Fair	Can read and write	Unable to read nd write	Merchant	Merchant	Certainly true	Not true	Some what true	Some what true	Some what true	Some what true	Certainly true	Not true	Some what true	Not true	Some what true	Not true	Some what true	Not true	Some what true	Not true	Some what true	Not true	Some what true	Some what true	Certainly true	Not true	Certainly true	Not true	Some what true	Moderatly	Very often
Governmental	Primary	Male	13	Rural	Rural	4	1	7	Musilim	Single	parents	Both parents	Living together	Some times	Never	Authoritarian	Never	Excellent	Unable to read nd write	Unable to read nd write	Agreculture	Agreculture	Some what true	Not true	Not true	Some what true	Not true	Certainly true	Certainly true	Some what true	Certainly true	Not true	Certainly true	Not true	Some what true	Certainly true	Not true	Some what true	Not true	Not true	Some what true	Certainly true	Certainly true	Not true	Some what true	Certainly true	Certainly true	Very	Quite often
Governmental	Secondary	Male	13	Urban	Urban	7	1	11	Musilim	Single	parents	Both parents	Living together	Some times	Never	Authoritative	Never	Very good	First degree and above	First degree and above	Governmental employee	Governmental employee	Certainly true	Not true	Not true	Certainly true	Some what true	Some what true	Certainly true	Certainly true	Certainly true	Not true	Certainly true	Not true	Some what true	Certainly true	Certainly true	Not true	Certainly true	Not true	Not true	Certainly true	Certainly true	Not true	Certainly true	Some what true	Certainly true	Extremely	Always
private	Primary	Female	13	Urban	Urban	4	1	7	Orthodox	Single	parents	Both parents	Living together	Never	Never	Authoritative	Never	Excellent	First degree and above	First degree and above	Non Govenmental employee	Merchant	Certainly true	Not true	Not true	Certainly true	Not true	Not true	Certainly true	Not true	Certainly true	Not true	Certainly true	Not true	Not true	Some what true	Not true	Not true	Certainly true	Not true	Certainly true	Certainly true	Certainly true	Not true	Some what true	Not true	Certainly true	Very	Always
Governmental	Primary	Male	13	Rural	Rural	6	4	7	Musilim	Divorced	parents	Both parents	separated due to employeement	Never	Never	Authoritarian	Always	Excellent	Can read and write	Unable to read nd write	Agreculture	others	Some what true	Certainly true	Not true	Not true	Not true	Some what true	Certainly true	Not true	Not true	Not true	Some what true	Certainly true	Not true	Some what true	Not true	Not true	Certainly true	Some what true	Certainly true	Not true	Not true	Certainly true	Not true	Certainly true	Some what true	Extremely	Seldom
Governmental	Primary	Female	13	Urban	Urban	5	1	7	Orthodox	Single	parents	Both parents	Living together	Never	Never	Authoritarian	Never	Excellent	Primary education(1-8)	Can read and write	others	others	Certainly true	Not true	Not true	Certainly true	Not true	Not true	Certainly true	Some what true	Certainly true	Some what true	Certainly true	Not true	Not true	Some what true	Some what true	Not true	Certainly true	Not true	Certainly true	Certainly true	Not true	Some what true	Not true	Some what true	Not true	Moderatly	Very often
Governmental	Primary	Male	13	Rural	Rural	8	4	7	Musilim	Single	parents	Both parents	Living together	Some times	Never	Authoritarian	Never	Excellent	Unable to read nd write	Unable to read nd write	Agreculture	Merchant	Not true	Some what true	Not true	Some what true	Not true	Some what true	Not true	Not true	Some what true	Not true	Some what true	Some what true	Not true	Some what true	Not true	Some what true	Not true	Some what true	Not true	Some what true	Some what true	Some what true	Some what true	Some what true	Not true	Moderatly	Seldom
private	Primary	Male	13	Urban	Urban	3	4	7	Orthodox	Single	parents	Both parents	Living together	Never	Never	Authoritarian	Never	Excellent	Can read and write	Can read and write	Governmental employee	Housewife	Some what true	Not true	Certainly true	Not true	Certainly true	Not true	Certainly true	Not true	Some what true	Not true	Certainly true	Not true	Not true	Certainly true	Not true	Not true	Not true	Not true	Not true	Certainly true	Certainly true	Not true	Some what true	Some what true	Not true	Extremely	Always
private	Secondary	Female	13	Urban	Urban	6	4	8	Musilim	Single	parents	Both parents	Living together	Never	Never	Authoritative	Some times	Very good	Can read and write	Can read and write	Governmental employee	Governmental employee	Some what true	Not true	Certainly true	Some what true	Some what true	Not true	Not true	Some what true	Certainly true	Not true	Certainly true	Not true	Not true	Some what true	Not true	Not true	Certainly true	Not true	Not true	Certainly true	Certainly true	Some what true	Some what true	Not true	Not true	Very	Always
Governmental	Secondary	Male	13	Urban	Rural	2	10	10	Protestant	Single	Relatives	others	Living together	Some times	Never	Authoritative	Never	Fair	First degree and above	Unable to read nd write	Governmental employee	Housewife	Some what true	Certainly true	Certainly true	Certainly true	Some what true	Not true	Some what true	Certainly true	Some what true	Some what true	Not true	Some what true	Certainly true	Some what true	Not true	Some what true	Certainly true	Certainly true	Some what true	Certainly true	Certainly true	Not true	Some what true	Certainly true	Certainly true	Moderatly	Quite often
private	Primary	Female	13	Urban	Urban	5	3	7	Musilim	Single	parents	Both parents	Living together	Some times	Never	Authoritarian	Never	Excellent	Secondary education	Secondary education	Governmental employee	Merchant	Certainly true	Not true	Some what true	Certainly true	Not true	Not true	Certainly true	Not true	Certainly true	Not true	Certainly true	Not true	Not true	Certainly true	Not true	Not true	Certainly true	Some what true	Not true	Certainly true	Some what true	Not true	Some what true	Some what true	Certainly true	Extremely	Always
private	Primary	Female	13	Urban	Urban	5	2	7	Musilim	Single	parents	Both parents	Living together	Some times	Never	Authoritative	Never	Very good	Secondary education	Secondary education	Merchant	Housewife	Some what true	Not true	Not true	Certainly true	Some what true	Not true	Some what true	Certainly true	Certainly true	Certainly true	Certainly true	Not true	Not true	Certainly true	Not true	Certainly true	Certainly true	Certainly true	Not true	Certainly true	Certainly true	Not true	Some what true	Certainly true	Certainly true	Extremely	Very often
Governmental	Primary	Male	13	Urban	Urban	5	3	7	Musilim	Single	parents	Both parents	Living together	Never	Never	Authoritarian	Never	Excellent	Can read and write	Unable to read nd write	Governmental employee	Housewife	Some what true	Certainly true	Some what true	Some what true	Some what true	Some what true	Some what true	Some what true	Some what true	Certainly true	Some what true	Some what true	Some what true	Certainly true	Not true	Not true	Some what true	Some what true	Some what true	Certainly true	Some what true	Not true	Some what true	Some what true	Certainly true	Not at all	Never
private	Primary	Male	13	Urban	Urban	12	3	7	Musilim	Single	parents	Both parents	Living together	Never	Never	Authoritarian	Never	Bad	Secondary education	Secondary education	Merchant	Merchant	Certainly true	Not true	Not true	Some what true	Not true	Not true	Certainly true	Some what true	Certainly true	Not true	Certainly true	Not true	Not true	Certainly true	Not true	Some what true	Certainly true	Not true	Not true	Certainly true	Certainly true	Not true	Certainly true	Not true	Certainly true	Not at all	Never
Governmental	Primary	Female	13	Urban	Urban	7	3	7	Musilim	Married	parents	Both parents	Living together	Some times	Some times	Authoritative	Never	Very good	Can read and write	Can read and write	Merchant	Housewife	Certainly true	Not true	Certainly true	Certainly true	Not true	Certainly true	Certainly true	Not true	Certainly true	Not true	Certainly true	Not true	Not true	Certainly true	Not true	Not true	Certainly true	Not true	Not true	Certainly true	Certainly true	Not true	Not true	Not true	Certainly true	slightly	Always
Governmental	Secondary	Male	13	Urban	Urban	7	3	11	Musilim	Single	parents	Both parents	separated due to employeement	Some times	Never	Authoritarian	Some times	Excellent	Can read and write	Diploma	Governmental employee	others	Certainly true	Not true	Not true	Certainly true	Not true	Not true	Not true	Certainly true	Certainly true	Certainly true	Certainly true	Certainly true	Certainly true	Certainly true	Certainly true	Certainly true	Certainly true	Certainly true	Certainly true	Certainly true	Certainly true	Certainly true	Certainly true	Certainly true	Certainly true	Extremely	Always
Governmental	Primary	Female	13	Urban	Urban	3	1	8	Orthodox	Single	parents	Grand parents	separated due to employeement	Some times	Never	Authoritarian	Some times	Very good	Diploma	Diploma	Governmental employee	Governmental employee	Certainly true	Not true	Not true	Certainly true	Not true	Not true	Certainly true	Not true	Some what true	Not true	Certainly true	Not true	Some what true	Certainly true	Some what true	Not true	Certainly true	Not true	Some what true	Some what true	Some what true	Not true	Certainly true	Not true	Some what true	Moderatly	Quite often
private	Primary	Female	13	Urban	Urban	6	4	7	Musilim	Single	parents	Both parents	Living together	Never	Never	Authoritative	Never	Very good	Can read and write	Can read and write	Governmental employee	Merchant	Some what true	Not true	Not true	Some what true	Not true	Not true	Certainly true	Not true	Certainly true	Not true	Certainly true	Not true	Not true	Certainly true	Not true	Not true	Certainly true	Not true	Not true	Certainly true	Certainly true	Certainly true	Not true	Certainly true	Certainly true	Extremely	Very often
Governmental	Primary	Female	13	Urban	Urban	5	1	7	Orthodox	Single	parents	Both parents	Living together	Never	Never	Authoritarian	Never	Very good	Diploma	First degree and above	Non Govenmental employee	Governmental employee	Certainly true	Some what true	Not true	Certainly true	Some what true	Not true	Certainly true	Certainly true	Certainly true	Not true	Certainly true	Not true	Not true	Certainly true	Certainly true	Not true	Not true	Certainly true	Not true	Certainly true	Certainly true	Certainly true	Certainly true	Certainly true	Certainly true	Extremely	Quite often
Governmental	Primary	Female	13	Rural	Rural	10	8	7	Musilim	Single	parents	Both parents	separated due to employeement	Never	Never	Authoritative	Never	Excellent	First degree and above	Primary education(1-8)	others	Housewife	Some what true	Certainly true	Not true	Some what true	Certainly true	Some what true	Some what true	Certainly true	Some what true	Some what true	Certainly true	Some what true	Certainly true	Some what true	Not true	Some what true	Some what true	Certainly true	Some what true	Some what true	Certainly true	Certainly true	Some what true	Certainly true	Some what true	Moderatly	Never
Governmental	Primary	Male	13	Urban	Urban	6	1	7	Orthodox	Single	parents	others	separated due to employeement	Never	Never	Authoritative	Never	Very good	Can read and write	Can read and write	Merchant	Merchant	Certainly true	Not true	Some what true	Certainly true	Not true	Certainly true	Certainly true	Not true	Some what true	Not true	Certainly true	Some what true	Some what true	Certainly true	Certainly true	Some what true	Certainly true	Not true	Not true	Certainly true	Certainly true	Not true	Certainly true	Not true	Certainly true	Extremely	Always
Governmental	Primary	Male	13	Urban	Urban	5	2	7	Musilim	Single	parents	Both parents	Living together	Some times	Never	Authoritarian	Never	Excellent	Primary education(1-8)	Primary education(1-8)	Merchant	Non Govenmental employee	Certainly true	Not true	Not true	Certainly true	Some what true	Not true	Certainly true	Some what true	Some what true	Some what true	Some what true	Not true	Not true	Certainly true	Some what true	Not true	Some what true	Not true	Certainly true	Some what true	Certainly true	Not true	Some what true	Some what true	Certainly true	Very	Seldom
Governmental	Secondary	Male	13	Urban	Urban	5	2	11	Musilim	Single	parents	Both parents	Living together	Never	Never	Authoritarian	Never	Very good	First degree and above	Secondary education	Merchant	Merchant	Certainly true	Not true	Not true	Certainly true	Not true	Not true	Certainly true	Certainly true	Certainly true	Not true	Certainly true	Not true	Certainly true	Certainly true	Not true	Not true	Certainly true	Not true	Not true	Certainly true	Certainly true	Not true	Certainly true	Not true	Certainly true	Not at all	Always
Governmental	Primary	Female	13	Urban	Urban	7	5	7	Musilim	Single	parents	Both parents	Living together	Never	Never	Authoritative	Never	Excellent	Secondary education	Secondary education	Non Govenmental employee	Housewife	Certainly true	Not true	Some what true	Certainly true	Not true	Not true	Certainly true	Some what true	Certainly true	Not true	Certainly true	Not true	Some what true	Certainly true	Not true	Not true	Certainly true	Not true	Not true	Certainly true	Certainly true	Not true	Some what true	Not true	Certainly true	Extremely	Always
Governmental	Primary	Female	13	Urban	Urban	3	1	7	Musilim	Single	parents	Both parents	Living together	Never	Never	Authoritarian	Some times	Excellent	Diploma	Diploma	Non Govenmental employee	Merchant	Some what true	Not true	Not true	Some what true	Some what true	Some what true	Some what true	Certainly true	Not true	Some what true	Some what true	Some what true	Some what true	Some what true	Certainly true	Certainly true	Not true	Some what true	Certainly true	Some what true	Not true	Some what true	Certainly true	Some what true	Not true	Not at all	Never
private	Primary	Female	13	Urban	Urban	7	5	7	Protestant	Single	Non relative	Both parents	Living together	Never	Never	Authoritarian	Never	Excellent	First degree and above	Can read and write	others	Merchant	Certainly true	Not true	Not true	Certainly true	Not true	Not true	Certainly true	Some what true	Certainly true	Not true	Certainly true	Not true	Not true	Certainly true	Certainly true	Some what true	Certainly true	Not true	Not true	Certainly true	Certainly true	Not true	Some what true	Not true	Certainly true	Extremely	Very often
Governmental	Primary	Male	13	Rural	Rural	3	2	7	Musilim	Divorced	parents	Both parents	Living together	Never	Never	Authoritarian	Some times	Bad	Unable to read nd write	Unable to read nd write	Agreculture	Merchant	Some what true	Certainly true	Not true	Not true	Not true	Some what true	Certainly true	Not true	Some what true	Not true	Some what true	Certainly true	Not true	Some what true	Not true	Not true	Certainly true	Some what true	Certainly true	Not true	Not true	Certainly true	Some what true	Certainly true	Some what true	Very	Seldom
private	Secondary	Male	13	Urban	Urban	10	7	9	Musilim	Single	parents	Both parents	Living together	Never	Never	Authoritative	Never	Fair	First degree and above	Diploma	others	Governmental employee	Not true	Not true	Some what true	Some what true	Some what true	Some what true	Not true	Not true	Certainly true	Certainly true	Certainly true	Certainly true	Some what true	Certainly true	Some what true	Not true	Some what true	Some what true	Some what true	Certainly true	Certainly true	Not true	Not true	Not true	Not true	Not at all	Seldom
Governmental	Primary	Female	13	Rural	Urban	7	4	7	Musilim	Single	parents	Both parents	Living together	Never	Never	Authoritarian	Never	Bad	Secondary education	Primary education(1-8)	Agreculture	Agreculture	Certainly true	Not true	Certainly true	Certainly true	Not true	Some what true	Certainly true	Certainly true	Certainly true	Some what true	Certainly true	Not true	Some what true	Certainly true	Some what true	Certainly true	Certainly true	Not true	Some what true	Certainly true	Certainly true	Not true	Certainly true	Not true	Certainly true	Moderatly	Quite often
private	Primary	Male	13	Urban	Urban	4	1	7	Orthodox	Married	parents	Grand parents	Living together	Never	Never	Authoritarian	Never	Very good	Diploma	First degree and above	others	Governmental employee	Certainly true	Not true	Certainly true	Certainly true	Not true	Not true	Certainly true	Not true	Certainly true	Not true	Certainly true	Not true	Not true	Certainly true	Certainly true	Not true	Certainly true	Not true	Certainly true	Certainly true	Certainly true	Not true	Certainly true	Not true	Certainly true	Moderatly	Always
Governmental	Primary	Female	13	Urban	Urban	5	1	8	Musilim	Single	parents	Both parents	Living together	Some times	Never	Authoritarian	Never	Fair	Unable to read nd write	Primary education(1-8)	Non Govenmental employee	Housewife	Certainly true	Some what true	Not true	Some what true	Certainly true	Some what true	Some what true	Not true	Not true	Not true	Certainly true	Not true	Certainly true	Certainly true	Not true	Not true	Not true	Not true	Not true	Certainly true	Some what true	Some what true	Some what true	Not true	Not true	Moderatly	Seldom
private	Primary	Female	13	Urban	Urban	9	6	8	Orthodox	Single	parents	Both parents	Living together	Some times	Never	Authoritarian	Never	Fair	Can read and write	Unable to read nd write	others	Merchant	Some what true	Not true	Certainly true	Certainly true	Not true	Certainly true	Certainly true	Some what true	Certainly true	Certainly true	Not true	Certainly true	Not true	Not true	Certainly true	Not true	Some what true	Not true	Not true	Some what true	Certainly true	Not true	Certainly true	Not true	Certainly true	Extremely	Very often
private	Secondary	Male	13	Urban	Urban	5	1	9	Orthodox	Married	parents	Both parents	Living together	Some times	Never	Permissive	Always	Bad	Can read and write	Can read and write	Merchant	Governmental employee	Not true	Not true	Some what true	Some what true	Not true	Some what true	Some what true	Some what true	Some what true	Some what true	Some what true	Not true	Not true	Certainly true	Some what true	Certainly true	Certainly true	Certainly true	Certainly true	Certainly true	Certainly true	Not true	Certainly true	Some what true	Not true	Extremely	Seldom
private	Primary	Female	13	Urban	Urban	5	2	7	Orthodox	Single	parents	Both parents	Living together	Never	Never	Authoritarian	Never	Excellent	Secondary education	Can read and write	Merchant	Merchant	Some what true	Some what true	Not true	Some what true	Not true	Not true	Some what true	Not true	Some what true	Not true	Not true	Not true	Not true	Some what true	Not true	Not true	Some what true	Not true	Not true	Some what true	Some what true	Not true	Not true	Some what true	Some what true	Extremely	Always
private	Secondary	Female	13	Urban	Urban	4	1	8	Protestant	others	parents	Mother only	Divorced	Never	Never	Authoritarian	Never	Very good	Diploma	Primary education(1-8)	Governmental employee	Housewife	Some what true	Certainly true	Not true	Some what true	Not true	Some what true	Certainly true	Some what true	Some what true	Certainly true	Certainly true	Not true	Some what true	Certainly true	Some what true	Not true	Some what true	Certainly true	Not true	Some what true	Some what true	Not true	Not true	Not true	Certainly true	Very	Always
Governmental	Secondary	Female	13	Urban	Urban	4	2	7	Musilim	Single	parents	Both parents	Living together	Some times	Never	Authoritarian	Never	Fair	Primary education(1-8)	Primary education(1-8)	others	Merchant	Certainly true	Certainly true	Not true	Certainly true	Not true	Not true	Certainly true	Not true	Certainly true	Some what true	Certainly true	Not true	Not true	Certainly true	Not true	Not true	Certainly true	Some what true	Not true	Certainly true	Certainly true	Not true	Not true	Not true	Certainly true	Very	Always
private	Primary	Female	13	Urban	Urban	4	1	7	Orthodox	Single	parents	Grand parents	Widowed	Some times	Never	Authoritative	Never	Very good	Can read and write	Can read and write	others	Housewife	Some what true	Not true	Some what true	Some what true	Some what true	Not true	Certainly true	Some what true	Certainly true	Some what true	Certainly true	Not true	Not true	Some what true	Some what true	Not true	Certainly true	Not true	Not true	Certainly true	Some what true	Not true	Some what true	Some what true	Some what true	Very	Always
Governmental	Primary	Female	13	Urban	Urban	4	2	7	Orthodox	Single	parents	Mother only	separated due to employeement	Always	Never	Authoritarian	Some times	Fair	Secondary education	Primary education(1-8)	others	Governmental employee	Not true	Some what true	Certainly true	Some what true	Not true	Not true	Certainly true	Some what true	Some what true	Not true	Certainly true	Not true	Some what true	Some what true	Some what true	Not true	Certainly true	Not true	Some what true	Certainly true	Not true	Not true	Not true	Some what true	Some what true	Moderatly	Quite often
Governmental	Primary	Female	13	Urban	Urban	2	1	7	Orthodox	Married	parents	Mother only	Widowed	Never	Never	Authoritative	Some times	Very good	Diploma	Diploma	Governmental employee	Non Govenmental employee	Certainly true	Not true	Not true	Certainly true	Not true	Not true	Some what true	Not true	Certainly true	Not true	Some what true	Not true	Not true	Certainly true	Not true	Not true	Certainly true	Not true	Not true	Some what true	Certainly true	Not true	Not true	Not true	Some what true	Very	Quite often
private	Secondary	Female	13	Urban	Urban	7	1	8	Protestant	Single	parents	Both parents	Living together	Never	Never	Authoritative	Never	Excellent	Diploma	Diploma	others	Merchant	Certainly true	Some what true	Not true	Certainly true	Not true	Not true	Certainly true	Not true	Certainly true	Not true	Not true	Not true	Not true	Certainly true	Not true	Not true	Certainly true	Not true	Not true	Certainly true	Certainly true	Not true	Not true	Not true	Certainly true	Extremely	Always
private	Secondary	Female	13	Urban	Urban	6	3	11	Musilim	Single	parents	Both parents	Living together	Never	Never	Authoritarian	Never	Very good	First degree and above	Can read and write	Governmental employee	Housewife	Certainly true	Some what true	Some what true	Certainly true	Not true	Not true	Certainly true	Certainly true	Certainly true	Some what true	Certainly true	Not true	Some what true	Some what true	Not true	Not true	Certainly true	Certainly true	Certainly true	Certainly true	Certainly true	Not true	Certainly true	Certainly true	Not true	Extremely	Very often
Governmental	Primary	Male	13	Urban	Urban	7	3	8	Protestant	Single	parents	Both parents	Living together	Some times	Never	Authoritarian	Some times	Very good	First degree and above	Unable to read nd write	Governmental employee	Housewife	Certainly true	Not true	Not true	Some what true	Some what true	Not true	Some what true	Some what true	Some what true	Not true	Certainly true	Some what true	Some what true	Certainly true	Some what true	Some what true	Certainly true	Not true	Some what true	Not true	Certainly true	Not true	Certainly true	Not true	Certainly true	slightly	Quite often
private	Primary	Male	13	Urban	Urban	5	1	7	Orthodox	Single	parents	Both parents	Living together	Never	Never	Authoritative	Never	Excellent	Can read and write	Can read and write	Merchant	Merchant	Certainly true	Some what true	Some what true	Some what true	Not true	Certainly true	Some what true	Not true	Some what true	Not true	Certainly true	Some what true	Not true	Certainly true	Not true	Not true	Some what true	Some what true	Not true	Certainly true	Some what true	Not true	Not true	Not true	Some what true	Extremely	Very often
Governmental	Primary	Male	13	Rural	Rural	4	1	7	Musilim	Single	parents	Both parents	Living together	Never	Never	Authoritarian	Never	Very good	First degree and above	Can read and write	Agreculture	Agreculture	Certainly true	Not true	Not true	Some what true	Not true	Not true	Certainly true	Not true	Some what true	Not true	Certainly true	Not true	Some what true	Some what true	Some what true	Not true	Some what true	Not true	Not true	Some what true	Some what true	Not true	Some what true	Some what true	Certainly true	Extremely	Always
private	Primary	Female	13	Urban	Urban	4	1	7	Orthodox	Single	parents	Both parents	Living together	Never	Never	Authoritarian	Never	Excellent	Primary education(1-8)	Secondary education	Merchant	Merchant	Certainly true	Not true	Not true	Certainly true	Not true	Not true	Certainly true	Not true	Some what true	Not true	Certainly true	Not true	Not true	Certainly true	Not true	Not true	Not true	Certainly true	Not true	Certainly true	Certainly true	Not true	Some what true	Some what true	Certainly true	Very	Very often
Governmental	Primary	Male	13	Urban	Urban	6	7	8	Musilim	Single	parents	Both parents	Living together	Never	Never	Authoritative	Never	Excellent	First degree and above	Secondary education	Governmental employee	Housewife	Certainly true	Not true	Not true	Some what true	Some what true	Not true	Certainly true	Not true	Certainly true	Some what true	Certainly true	Not true	Certainly true	Certainly true	Some what true	Not true	Certainly true	Some what true	Not true	Certainly true	Some what true	Not true	Certainly true	Certainly true	Some what true	Very	Seldom
private	Primary	Female	13	Urban	Urban	8	2	7	Musilim	Single	parents	Both parents	Living together	Never	Never	Neglectful	Never	Very good	Can read and write	Can read and write	Governmental employee	Governmental employee	Not true	Not true	Not true	Certainly true	Not true	Not true	Certainly true	Certainly true	Not true	Certainly true	Certainly true	Not true	Not true	Not true	Not true	Not true	Not true	Not true	Not true	Certainly true	Certainly true	Not true	Certainly true	Certainly true	Certainly true	Very	Very often
private	Primary	Female	13	Urban	Urban	4	2	7	Orthodox	Single	parents	Both parents	Living together	Some times	Never	Authoritarian	Never	Excellent	Diploma	First degree and above	others	Governmental employee	Some what true	Not true	Not true	Some what true	Not true	Not true	Certainly true	Not true	Certainly true	Certainly true	Not true	Not true	Certainly true	Not true	Not true	Certainly true	Not true	Not true	Certainly true	Certainly true	Not true	Not true	Some what true	Certainly true	Certainly true	Extremely	Always
Governmental	Primary	Male	13	Rural	Rural	3	1	8	Orthodox	Single	parents	Grand parents	Living together	Never	Never	Authoritarian	Never	Very good	Diploma	Diploma	Governmental employee	Governmental employee	Certainly true	Not true	Not true	Certainly true	Not true	Some what true	Certainly true	Not true	Not true	Not true	Not true	Certainly true	Some what true	Not true	Certainly true	Not true	Not true	Certainly true	Certainly true	Not true	Some what true	Not true	Certainly true	Not true	Not true	Very	Very often
private	Primary	Female	13	Urban	Urban	10	7	8	Orthodox	Single	parents	Both parents	Living together	Never	Never	Authoritarian	Never	Excellent	Secondary education	Secondary education	Governmental employee	Governmental employee	Certainly true	Certainly true	Certainly true	Certainly true	Not true	Not true	Certainly true	Some what true	Certainly true	Not true	Certainly true	Not true	Some what true	Certainly true	Not true	Not true	Certainly true	Not true	Some what true	Certainly true	Certainly true	Not true	Some what true	Some what true	Certainly true	Extremely	Always
Governmental	Primary	Female	13	Urban	Urban	3	2	7	Orthodox	Single	parents	others	separated due to employeement	Never	Never	Authoritarian	Never	Excellent	Can read and write	Unable to read nd write	Non Govenmental employee	Housewife	Certainly true	Not true	Some what true	Certainly true	Not true	Not true	Certainly true	Some what true	Certainly true	Not true	Certainly true	Not true	Not true	Some what true	Not true	Not true	Certainly true	Not true	Not true	Certainly true	Certainly true	Not true	Some what true	Some what true	Certainly true	Extremely	Always
private	Primary	Female	13	Urban	Urban	4	1	7	Orthodox	Single	Non relative	Grand parents	separated due to employeement	Never	Never	Authoritarian	Never	Excellent	Can read and write	Unable to read nd write	others	others	Some what true	Not true	Not true	Some what true	Not true	Not true	Not true	Not true	Certainly true	Not true	Certainly true	Not true	Not true	Some what true	Some what true	Not true	Certainly true	Not true	Not true	Certainly true	Some what true	Not true	Not true	Some what true	Some what true	Extremely	Always
Governmental	Primary	Male	13	Urban	Urban	3	2	7	Musilim	Single	parents	Both parents	Living together	Some times	Never	Authoritarian	Always	Fair	Unable to read nd write	Can read and write	Merchant	Governmental employee	Not true	Some what true	Certainly true	Not true	Not true	Not true	Not true	Not true	Not true	Not true	Not true	Not true	Not true	Not true	Not true	Not true	Not true	Some what true	Not true	Not true	Some what true	Not true	Not true	Not true	Not true	Very	Never
Governmental	Primary	Female	13	Urban	Urban	2	1	7	Orthodox	Single	parents	Mother only	Divorced	Some times	Never	Authoritative	Never	Very good	Can read and write	Unable to read nd write	Merchant	Merchant	Certainly true	Not true	Not true	Certainly true	Some what true	Not true	Some what true	Some what true	Certainly true	Not true	Certainly true	Not true	Not true	Some what true	Not true	Some what true	Some what true	Not true	Not true	Some what true	Some what true	Not true	Some what true	Not true	Certainly true	Moderatly	Always
Governmental	Primary	Female	13	Urban	Urban	4	2	7	Orthodox	Single	parents	Both parents	Living together	Some times	Never	Authoritative	Never	Excellent	Can read and write	Can read and write	Governmental employee	Housewife	Some what true	Not true	Not true	Certainly true	Not true	Not true	Certainly true	Not true	Some what true	Not true	Certainly true	Not true	Not true	Some what true	Not true	Not true	Some what true	Not true	Not true	Some what true	Some what true	Not true	Not true	Not true	Certainly true	Extremely	Very often
private	Primary	Female	13	Urban	Urban	2	1	7	Orthodox	Single	parents	Both parents	Living together	Never	Never	Authoritarian	Some times	Excellent	First degree and above	First degree and above	Governmental employee	Governmental employee	Certainly true	Some what true	Some what true	Some what true	Not true	Not true	Some what true	Not true	Certainly true	Not true	Certainly true	Not true	Not true	Certainly true	Not true	Not true	Some what true	Not true	Not true	Some what true	Certainly true	Not true	Some what true	Some what true	Some what true	Extremely	Always
private	Primary	Female	13	Urban	Urban	4	1	7	Orthodox	Single	parents	Both parents	Living together	Never	Never	Authoritative	Never	Very good	First degree and above	First degree and above	Governmental employee	Governmental employee	Some what true	Not true	Not true	Some what true	Not true	Not true	Certainly true	Some what true	Some what true	Not true	Certainly true	Not true	Not true	Some what true	Not true	Not true	Some what true	Certainly true	Not true	Some what true	Some what true	Not true	Not true	Not true	Some what true	Extremely	Always
Governmental	Primary	Female	13	Rural	Rural	8	4	7	Musilim	Single	parents	Both parents	Living together	Never	Never	Authoritarian	Never	Excellent	Can read and write	Unable to read nd write	Agreculture	others	Some what true	Some what true	Not true	Not true	Not true	Some what true	Certainly true	Not true	Certainly true	Not true	Certainly true	Some what true	Not true	Not true	Not true	Not true	Certainly true	Some what true	Some what true	Some what true	Not true	Not true	Some what true	Not true	Certainly true	Very	Very often
Governmental	Primary	Male	13	Urban	Urban	4	1	7	Orthodox	Single	parents	Both parents	Living together	Some times	Some times	Authoritarian	Never	Excellent	Secondary education	Primary education(1-8)	Merchant	Non Govenmental employee	Certainly true	Not true	Certainly true	Some what true	Not true	Not true	Certainly true	Certainly true	Some what true	Not true	Some what true	Not true	Not true	Certainly true	Not true	Not true	Some what true	Not true	Certainly true	Certainly true	Some what true	Not true	Certainly true	Not true	Some what true	Extremely	Always
private	Primary	Male	13	Urban	Urban	4	1	7	Orthodox	Single	parents	Both parents	Living together	Some times	Never	Authoritarian	Never	Excellent	First degree and above	Diploma	Non Govenmental employee	Housewife	Some what true	Not true	Not true	Certainly true	Not true	Not true	Certainly true	Some what true	Certainly true	Not true	Certainly true	Not true	Some what true	Some what true	Not true	Not true	Some what true	Not true	Some what true	Certainly true	Certainly true	Not true	Some what true	Some what true	Certainly true	Extremely	Seldom
private	Secondary	Female	13	Urban	Urban	5	2	10	Musilim	Married	parents	Both parents	Living together	Never	Never	Authoritarian	Never	Very good	Secondary education	Secondary education	Governmental employee	others	Certainly true	Not true	Not true	Some what true	Not true	Not true	Certainly true	Some what true	Some what true	Not true	Certainly true	Not true	Not true	Certainly true	Not true	Not true	Certainly true	Not true	Not true	Certainly true	Certainly true	Not true	Some what true	Not true	Certainly true	Moderatly	Always
Governmental	Primary	Male	13	Rural	Rural	6	1	8	Musilim	Single	parents	Both parents	Living together	Never	Never	Authoritative	Never	Excellent	Unable to read nd write	Unable to read nd write	Merchant	Housewife	Some what true	Not true	Not true	Some what true	Not true	Not true	Some what true	Some what true	Not true	Some what true	Some what true	Not true	Some what true	Not true	Not true	Not true	Some what true	Some what true	Some what true	Some what true	Some what true	Some what true	Not true	Not true	Some what true	Not at all	Never
Governmental	Primary	Female	13	Urban	Urban	5	3	7	Orthodox	Single	parents	Both parents	others	Some times	Never	Authoritative	Some times	Very good	Can read and write	Primary education(1-8)	Merchant	Housewife	Some what true	Not true	Not true	Some what true	Not true	Not true	Some what true	Certainly true	Some what true	Not true	Some what true	Not true	Not true	Some what true	Some what true	Not true	Some what true	Not true	Not true	Some what true	Certainly true	Not true	Not true	Some what true	Some what true	Very	Always
Governmental	Primary	Female	13	Urban	Urban	3	2	7	Orthodox	Single	parents	Mother only	Widowed	Never	Never	Authoritarian	Never	Very good	Can read and write	Unable to read nd write	others	Merchant	Some what true	Not true	Not true	Certainly true	Not true	Not true	Certainly true	Not true	Certainly true	Not true	Certainly true	Not true	Not true	Certainly true	Not true	Not true	Certainly true	Not true	Not true	Some what true	Certainly true	Not true	Some what true	Not true	Some what true	Moderatly	Very often
private	Secondary	Male	13	Urban	Urban	5	1	8	Protestant	Single	parents	Both parents	Living together	Some times	Never	Authoritative	Some times	Very good	First degree and above	Primary education(1-8)	Governmental employee	Housewife	Certainly true	Not true	Not true	Some what true	Not true	Not true	Certainly true	Some what true	Some what true	Not true	Certainly true	Not true	Not true	Some what true	Some what true	Not true	Some what true	Some what true	Some what true	Some what true	Some what true	Not true	Some what true	Some what true	Some what true	Extremely	Very often
Governmental	Primary	Male	13	Rural	Rural	7	4	8	Musilim	Married	parents	Mother only	Widowed	Some times	Never	Authoritative	Some times	Excellent	Primary education(1-8)	Primary education(1-8)	Merchant	Merchant	Some what true	Not true	Not true	Certainly true	Not true	Certainly true	Certainly true	Certainly true	Certainly true	Certainly true	Certainly true	Some what true	Some what true	Not true	Certainly true	Certainly true	Certainly true	Not true	Some what true	Certainly true	Certainly true	Not true	Not true	Not true	Certainly true	slightly	Always
Governmental	Primary	Female	13	Urban	Urban	6	1	7	Orthodox	Single	parents	Both parents	Living together	Some times	Some times	Authoritarian	Never	Very good	Secondary education	Primary education(1-8)	Governmental employee	Merchant	Certainly true	Not true	Not true	Certainly true	Not true	Not true	Certainly true	Certainly true	Certainly true	Not true	Certainly true	Not true	Certainly true	Certainly true	Not true	Not true	Certainly true	Not true	Certainly true	Certainly true	Not true	Certainly true	Not true	Certainly true	Not true	Very	Always
private	Primary	Male	13	Urban	Urban	5	1	7	Orthodox	Single	parents	Both parents	Living together	Some times	Never	Authoritative	Never	Excellent	First degree and above	First degree and above	Merchant	Housewife	Some what true	Not true	Certainly true	Certainly true	Not true	Not true	Some what true	Some what true	Some what true	Not true	Certainly true	Some what true	Not true	Some what true	Not true	Not true	Certainly true	Certainly true	Some what true	Certainly true	Some what true	Not true	Some what true	Not true	Some what true	Extremely	Quite often
private	Secondary	Female	13	Urban	Urban	8	2	11	Orthodox	Single	parents	Both parents	Living together	Never	Never	Authoritarian	Never	Very good	Can read and write	Can read and write	Merchant	Merchant	Certainly true	Some what true	Not true	Certainly true	Not true	Not true	Certainly true	Certainly true	Certainly true	Not true	Certainly true	Not true	Not true	Not true	Not true	Not true	Certainly true	Not true	Not true	Certainly true	Certainly true	Not true	Certainly true	Some what true	Certainly true	Not at all	Never
private	Primary	Female	13	Urban	Urban	8	2	7	Musilim	Single	parents	Both parents	Living together	Never	Never	Permissive	Never	Very good	Can read and write	Unable to read nd write	Merchant	Merchant	Not true	Certainly true	Certainly true	Not true	Not true	Not true	Some what true	Certainly true	Not true	Certainly true	Not true	Some what true	Not true	Not true	Not true	Not true	Not true	Not true	Not true	Not true	Some what true	Certainly true	Not true	Certainly true	Not true	Moderatly	Never
private	Primary	Female	13	Urban	Urban	4	1	7	Musilim	Single	parents	Both parents	Living together	Never	Never	Authoritative	Never	Excellent	Unable to read nd write	Primary education(1-8)	Merchant	Housewife	Certainly true	Some what true	Not true	Certainly true	Not true	Not true	Certainly true	Not true	Some what true	Not true	Some what true	Not true	Not true	Some what true	Not true	Not true	Some what true	Not true	Not true	Certainly true	Some what true	Not true	Not true	Not true	Not true	Extremely	Always
Governmental	Primary	Male	13	Urban	Urban	6	2	7	Orthodox	Single	parents	Both parents	Living together	Some times	Never	Authoritarian	Never	Fair	Unable to read nd write	Unable to read nd write	Non Govenmental employee	Governmental employee	Certainly true	Some what true	Some what true	Certainly true	Not true	Not true	Certainly true	Some what true	Certainly true	Not true	Not true	Certainly true	Some what true	Some what true	Not true	Some what true	Certainly true	Not true	Some what true	Some what true	Certainly true	Not true	Some what true	Some what true	Certainly true	Extremely	Always
private	Primary	Female	13	Urban	Urban	4	1	7	Orthodox	Single	parents	Both parents	Living together	Some times	Never	Authoritative	Some times	Excellent	Diploma	First degree and above	Governmental employee	Governmental employee	Some what true	Some what true	Not true	Certainly true	Not true	Not true	Some what true	Some what true	Certainly true	Not true	Certainly true	Not true	Not true	Some what true	Some what true	Not true	Not true	Certainly true	Certainly true	Certainly true	Certainly true	Not true	Certainly true	Some what true	Some what true	Extremely	Always
Governmental	Primary	Male	13	Urban	Urban	5	3	7	Orthodox	Single	parents	Mother only	separated due to employeement	Never	Never	Authoritarian	Never	Fair	Can read and write	Unable to read nd write	Governmental employee	Merchant	Not true	Not true	Not true	Some what true	Not true	Not true	Certainly true	Not true	Some what true	Not true	Some what true	Not true	Not true	Some what true	Some what true	Not true	Certainly true	Not true	Not true	Some what true	Some what true	Not true	Certainly true	Some what true	Certainly true	Extremely	Very often
private	Primary	Female	13	Urban	Urban	4	1	7	Orthodox	Single	parents	Both parents	Living together	Some times	Never	Authoritative	Never	Excellent	Secondary education	Secondary education	others	others	Certainly true	Not true	Some what true	Certainly true	Not true	Not true	Certainly true	Certainly true	Not true	Not true	Certainly true	Not true	Certainly true	Some what true	Not true	Not true	Certainly true	Certainly true	Not true	Some what true	Certainly true	Not true	Some what true	Not true	Certainly true	Extremely	Always
Governmental	Primary	Female	13	Rural	Rural	7	4	7	Musilim	Single	parents	Both parents	Living together	Never	Never	Authoritarian	Never	Excellent	Can read and write	Primary education(1-8)	Agreculture	Housewife	Not true	Certainly true	Not true	Certainly true	Not true	Certainly true	Certainly true	Certainly true	Not true	Not true	Certainly true	Not true	Some what true	Certainly true	Not true	Not true	Some what true	Not true	Not true	Some what true	Certainly true	Not true	Some what true	Not true	Not true	Moderatly	Never
private	Primary	Male	13	Urban	Urban	5	1	7	Musilim	Single	parents	Both parents	Living together	Never	Never	Authoritarian	Never	Excellent	Secondary education	Secondary education	Governmental employee	Merchant	Some what true	Not true	Not true	Some what true	Not true	Not true	Certainly true	Not true	Certainly true	Not true	Certainly true	Not true	Not true	Some what true	Some what true	Not true	Certainly true	Not true	Some what true	Certainly true	Some what true	Not true	Some what true	Not true	Some what true	Very	Always
private	Primary	Female	13	Urban	Urban	3	1	7	Musilim	Single	Non relative	others	Divorced	Never	Never	Authoritarian	Never	Very good	Primary education(1-8)	Can read and write	Governmental employee	Merchant	Certainly true	Not true	Not true	Certainly true	Certainly true	Not true	Certainly true	Some what true	Some what true	Not true	Certainly true	Not true	Some what true	Some what true	Certainly true	Some what true	Certainly true	Some what true	Certainly true	Certainly true	Certainly true	Not true	Certainly true	Some what true	Certainly true	slightly	Always
private	Primary	Female	13	Urban	Urban	9	3	8	Musilim	Single	parents	Both parents	Living together	Never	Never	Authoritative	Never	Excellent	Secondary education	Secondary education	Merchant	Merchant	Some what true	Not true	Not true	Not true	Not true	Not true	Certainly true	Not true	Some what true	Some what true	Certainly true	Not true	Not true	Certainly true	Not true	Not true	Some what true	Not true	Not true	Some what true	Some what true	Not true	Certainly true	Not true	Some what true	Moderatly	Very often
private	Primary	Male	13	Urban	Urban	4	1	7	Orthodox	Single	parents	Both parents	Living together	Never	Never	Authoritarian	Never	Excellent	Can read and write	Can read and write	Merchant	Housewife	Certainly true	Not true	Not true	Certainly true	Not true	Not true	Certainly true	Certainly true	Some what true	Not true	Certainly true	Not true	Some what true	Certainly true	Not true	Not true	Certainly true	Certainly true	Certainly true	Certainly true	Certainly true	Not true	Not true	Some what true	Certainly true	Extremely	Quite often
Governmental	Secondary	Female	13	Urban	Urban	4	1	12	Orthodox	Single	parents	Mother only	Divorced	Never	Never	Authoritarian	Never	Excellent	Secondary education	Secondary education	Merchant	Merchant	Certainly true	Not true	Not true	Some what true	Not true	Not true	Certainly true	Certainly true	Certainly true	Not true	Certainly true	Not true	Some what true	Certainly true	Some what true	Some what true	Some what true	Some what true	Not true	Some what true	Some what true	Not true	Not true	Not true	Certainly true	Very	Quite often
Governmental	Primary	Male	13	Urban	Urban	5	1	7	Musilim	Single	parents	Both parents	Living together	Never	Never	Authoritarian	Never	Very good	Primary education(1-8)	Can read and write	Merchant	Housewife	Some what true	Not true	Not true	Certainly true	Some what true	Some what true	Certainly true	Certainly true	Certainly true	Some what true	Certainly true	Not true	Certainly true	Some what true	Some what true	Some what true	Certainly true	Not true	Certainly true	Certainly true	Certainly true	Not true	Certainly true	Some what true	Certainly true	Very	Seldom
Governmental	Primary	Female	13	Urban	Urban	7	4	7	Musilim	Married	parents	Both parents	Living together	Never	Never	Authoritative	Some times	Excellent	Can read and write	Primary education(1-8)	others	Merchant	Certainly true	Not true	Not true	Some what true	Not true	Not true	Some what true	Some what true	Some what true	Not true	Certainly true	Not true	Some what true	Certainly true	Not true	Not true	Certainly true	Not true	Not true	Certainly true	Certainly true	Not true	Certainly true	Some what true	Certainly true	Extremely	Very often
private	Primary	Female	13	Urban	Urban	5	4	7	Orthodox	Single	parents	Mother only	Divorced	Never	Never	Authoritarian	Never	Fair	Primary education(1-8)	Primary education(1-8)	Non Govenmental employee	others	Some what true	Some what true	Some what true	Some what true	Not true	Not true	Some what true	Some what true	Some what true	Some what true	Some what true	Some what true	Not true	Some what true	Not true	Not true	Some what true	Not true	Not true	Some what true	Certainly true	Not true	Not true	Some what true	Certainly true	Moderatly	Quite often
private	Primary	Female	13	Urban	Urban	8	2	7	Musilim	Single	parents	Step father/mother	Divorced	Some times	Never	Authoritative	Some times	Excellent	Diploma	Secondary education	Governmental employee	Housewife	Some what true	Not true	Some what true	Some what true	Not true	Not true	Not true	Some what true	Some what true	Not true	Certainly true	Some what true	Not true	Certainly true	Not true	Not true	Certainly true	Not true	Not true	Certainly true	Some what true	Not true	Some what true	Some what true	Certainly true	Very	Quite often
Governmental	Secondary	Female	13	Urban	Urban	7	3	11	Musilim	Single	parents	Both parents	Living together	Some times	Never	Authoritarian	Never	Excellent	Secondary education	Can read and write	others	others	Certainly true	Not true	Not true	Certainly true	Not true	Not true	Some what true	Certainly true	Certainly true	Not true	Certainly true	Not true	Certainly true	Certainly true	Certainly true	Certainly true	Certainly true	Not true	Not true	Certainly true	Certainly true	Not true	Some what true	Certainly true	Certainly true	Extremely	Very often
Governmental	Primary	Female	13	Urban	Urban	3	1	7	Musilim	others	parents	Both parents	Living together	Never	Never	Authoritarian	Never	Excellent	Can read and write	Can read and write	Non Govenmental employee	Merchant	Some what true	Some what true	Not true	Some what true	Not true	Not true	Some what true	Not true	Certainly true	Some what true	Certainly true	Not true	Not true	Certainly true	Some what true	Some what true	Not true	Not true	Not true	Certainly true	Certainly true	Not true	Some what true	Not true	Certainly true	Very	Very often
private	Primary	Female	13	Urban	Urban	6	3	7	Musilim	Single	parents	Both parents	Living together	Never	Never	Authoritative	Never	Excellent	Unable to read nd write	Can read and write	Merchant	Housewife	Certainly true	Not true	Not true	Not true	Not true	Some what true	Certainly true	Some what true	Certainly true	Not true	Certainly true	Not true	Not true	Certainly true	Some what true	Some what true	Certainly true	Not true	Certainly true	Certainly true	Certainly true	Not true	Certainly true	Some what true	Certainly true	Extremely	Always
private	Primary	Male	13	Urban	Urban	9	5	7	Orthodox	Single	parents	Grand parents	separated due to employeement	Never	Never	Authoritarian	Never	Fair	Diploma	Secondary education	others	Merchant	Some what true	Not true	Not true	Some what true	Not true	Not true	Some what true	Some what true	Some what true	Not true	Some what true	Not true	Not true	Some what true	Not true	Not true	Some what true	Some what true	Certainly true	Some what true	Some what true	Not true	Some what true	Some what true	Some what true	Very	Very often
Governmental	Primary	Female	13	Urban	Urban	5	1	7	Musilim	Single	parents	Both parents	Living together	Never	Never	Authoritarian	Never	Excellent	Can read and write	Unable to read nd write	others	Housewife	Certainly true	Not true	Not true	Some what true	Not true	Not true	Certainly true	Some what true	Certainly true	Not true	Certainly true	Not true	Not true	Certainly true	Not true	Not true	Certainly true	Not true	Not true	Certainly true	Certainly true	Not true	Certainly true	Not true	Not true	Extremely	Always
private	Primary	Female	13	Urban	Urban	6	4	8	Musilim	Single	parents	Both parents	Living together	Some times	Never	Authoritative	Never	Excellent	Can read and write	Can read and write	Governmental employee	Governmental employee	Certainly true	Not true	Some what true	Certainly true	Certainly true	Certainly true	Certainly true	Certainly true	Certainly true	Not true	Certainly true	Not true	Not true	Some what true	Not true	Some what true	Certainly true	Not true	Not true	Certainly true	Certainly true	Not true	Some what true	Some what true	Certainly true	Very	Always
Governmental	Primary	Male	13	Rural	Urban	8	6	7	Musilim	Married	parents	Both parents	separated due to employeement	Never	Some times	Authoritarian	Never	Very good	Unable to read nd write	Primary education(1-8)	Merchant	Merchant	Certainly true	Certainly true	Not true	Certainly true	Some what true	Some what true	Not true	Not true	Not true	Some what true	Some what true	Some what true	Certainly true	Certainly true	Certainly true	Certainly true	Some what true	Some what true	Some what true	Not true	Not true	Not true	Some what true	Some what true	Not true	Moderatly	Very often
private	Primary	Female	13	Urban	Urban	6	2	7	Protestant	Single	parents	Both parents	Living together	Never	Never	Authoritarian	Never	Excellent	Diploma	Secondary education	Merchant	Housewife	Certainly true	Not true	Not true	Certainly true	Not true	Not true	Certainly true	Some what true	Certainly true	Not true	Certainly true	Not true	Not true	Certainly true	Not true	Not true	Certainly true	Not true	Not true	Certainly true	Certainly true	Not true	Not true	Not true	Certainly true	Extremely	Always
private	Primary	Female	13	Urban	Urban	4	2	7	Orthodox	Single	parents	Both parents	Divorced	Some times	Never	Authoritative	Never	Excellent	First degree and above	Diploma	Non Govenmental employee	Governmental employee	Some what true	Not true	Not true	Certainly true	Not true	Not true	Certainly true	Some what true	Some what true	Not true	Not true	Not true	Not true	Some what true	Not true	Some what true	Some what true	Not true	Not true	Some what true	Some what true	Not true	Not true	Some what true	Certainly true	Very	Always
private	Primary	Female	13	Urban	Urban	5	1	7	Musilim	Single	parents	Mother only	Living together	Never	Never	Authoritarian	Never	Very good	Secondary education	Primary education(1-8)	Governmental employee	Governmental employee	Certainly true	Not true	Not true	Some what true	Not true	Not true	Certainly true	Some what true	Certainly true	Not true	Certainly true	Not true	Some what true	Certainly true	Some what true	Not true	Certainly true	Not true	Not true	Certainly true	Some what true	Not true	Certainly true	Not true	Certainly true	Extremely	Always
private	Secondary	Female	13	Urban	Urban	4	1	10	Musilim	Single	parents	Both parents	Living together	Never	Never	Authoritarian	Never	Excellent	Can read and write	Can read and write	Merchant	Housewife	Certainly true	Not true	Not true	Certainly true	Not true	Not true	Certainly true	Some what true	Some what true	Not true	Certainly true	Not true	Not true	Certainly true	Not true	Not true	Certainly true	Certainly true	Not true	Certainly true	Certainly true	Not true	Some what true	Not true	Certainly true	Extremely	Always
Governmental	Primary	Male	13	Rural	Rural	6	2	8	Musilim	Married	parents	Step father/mother	Living together	Some times	Some times	Permissive	Never	Excellent	Can read and write	First degree and above	Governmental employee	others	Certainly true	Certainly true	Some what true	Certainly true	Some what true	Some what true	Certainly true	Certainly true	Certainly true	Certainly true	Certainly true	Certainly true	Some what true	Certainly true	Not true	Some what true	Certainly true	Certainly true	Certainly true	Certainly true	Certainly true	Certainly true	Certainly true	Certainly true	Some what true	slightly	Very often
Governmental	Secondary	Female	13	Urban	Urban	3	13	9	Orthodox	Single	parents	Both parents	Living together	Some times	Never	Authoritarian	Never	Very good	Can read and write	Can read and write	others	Merchant	Certainly true	Not true	Not true	Certainly true	Not true	Not true	Certainly true	Some what true	Certainly true	Not true	Certainly true	Not true	Not true	Certainly true	Not true	Not true	Some what true	Not true	Not true	Certainly true	Certainly true	Not true	Not true	Not true	Certainly true	Extremely	Always
private	Primary	Female	13	Urban	Urban	4	1	7	Musilim	Single	parents	Both parents	Living together	Some times	Some times	Authoritative	Never	Very good	First degree and above	Unable to read nd write	Merchant	Merchant	Certainly true	Some what true	Not true	Certainly true	Not true	Not true	Some what true	Certainly true	Certainly true	Not true	Certainly true	Not true	Not true	Some what true	Some what true	Some what true	Certainly true	Not true	Some what true	Certainly true	Some what true	Not true	Not true	Certainly true	Some what true	Moderatly	Always
Governmental	Primary	Female	13	Urban	Urban	4	1	7	Orthodox	Single	parents	others	Living together	Never	Never	Authoritarian	Never	Excellent	Can read and write	Can read and write	Merchant	Housewife	Some what true	Not true	Not true	Certainly true	Not true	Not true	Certainly true	Some what true	Certainly true	Not true	Certainly true	Not true	Not true	Certainly true	Not true	Not true	Certainly true	Certainly true	Not true	Certainly true	Certainly true	Not true	Some what true	Not true	Certainly true	Extremely	Always
Governmental	Primary	Male	13	Rural	Rural	5	2	7	Musilim	Married	parents	Both parents	Living together	Never	Never	Authoritarian	Never	Excellent	Can read and write	Can read and write	Agreculture	Agreculture	Certainly true	Some what true	Some what true	Not true	Not true	Some what true	Certainly true	Some what true	Certainly true	Not true	Certainly true	Not true	Not true	Not true	Not true	Certainly true	Some what true	Not true	Some what true	Some what true	Not true	Some what true	Certainly true	Not true	Certainly true	Moderatly	Quite often
private	Primary	Female	13	Urban	Urban	6	1	7	Musilim	Single	parents	Both parents	Living together	Never	Never	Authoritarian	Never	Excellent	First degree and above	First degree and above	Governmental employee	Governmental employee	Certainly true	Not true	Not true	Certainly true	Not true	Certainly true	Certainly true	Not true	Not true	Not true	Not true	Not true	Not true	Certainly true	Certainly true	Not true	Certainly true	Not true	Not true	Certainly true	Certainly true	Not true	Some what true	Not true	Certainly true	Extremely	Always
Governmental	Primary	Male	13	Urban	Rural	8	4	8	Musilim	Single	parents	Step father/mother	Living together	Never	Never	Authoritarian	Never	Excellent	Unable to read nd write	Can read and write	Agreculture	Merchant	Certainly true	Certainly true	Some what true	Certainly true	Not true	Not true	Some what true	Some what true	Certainly true	Some what true	Certainly true	Some what true	Not true	Certainly true	Certainly true	Some what true	Not true	Not true	Not true	Some what true	Certainly true	Not true	Some what true	Some what true	Certainly true	Moderatly	Seldom
Governmental	Secondary	Male	13	Urban	Urban	2	1	11	Musilim	Single	parents	Mother only	Divorced	Some times	Never	Authoritative	Always	Bad	Primary education(1-8)	Secondary education	Governmental employee	Governmental employee	Certainly true	Not true	Not true	Certainly true	Not true	Not true	Certainly true	Certainly true	Some what true	Not true	Not true	Not true	Some what true	Not true	Not true	Not true	Some what true	Not true	Some what true	Some what true	Certainly true	Not true	Certainly true	Not true	Certainly true	Extremely	Always
Governmental	Primary	Male	13	Urban	Urban	8	5	7	Musilim	Single	parents	Mother only	Living together	Never	Never	Authoritarian	Some times	Excellent	Primary education(1-8)	Primary education(1-8)	Merchant	Merchant	Certainly true	Certainly true	Some what true	Certainly true	Not true	Not true	Certainly true	Certainly true	Certainly true	Not true	Certainly true	Not true	Not true	Certainly true	Not true	Certainly true	Not true	Certainly true	Not true	Certainly true	Some what true	Not true	Some what true	Some what true	Certainly true	Moderatly	Seldom
Governmental	Primary	Female	13	Urban	Urban	4	2	7	Orthodox	Single	parents	Both parents	Living together	Never	Never	Authoritarian	Never	Fair	Diploma	Secondary education	Governmental employee	Governmental employee	Certainly true	Some what true	Not true	Certainly true	Not true	Some what true	Some what true	Certainly true	Certainly true	Not true	Certainly true	Not true	Not true	Not true	Not true	Not true	Some what true	Not true	Some what true	Not true	Some what true	Not true	Not true	Some what true	Some what true	Extremely	Always
private	Secondary	Male	13	Urban	Urban	7	3	10	others	Married	Non relative	others	others	Never	Never	Authoritarian	Never	Excellent	First degree and above	Diploma	others	others	Certainly true	Certainly true	Some what true	Some what true	Some what true	Not true	Certainly true	Certainly true	Certainly true	Some what true	Some what true	Not true	Not true	Certainly true	Not true	Not true	Certainly true	Some what true	Certainly true	Some what true	Not true	Not true	Certainly true	Not true	Certainly true	Extremely	Always
Governmental	Primary	Male	13	Rural	Rural	5	1	7	Musilim	Single	parents	Both parents	Living together	Never	Never	Authoritarian	Never	Excellent	Can read and write	First degree and above	Agreculture	others	Certainly true	Certainly true	Certainly true	Certainly true	Certainly true	Certainly true	Certainly true	Certainly true	Certainly true	Certainly true	Certainly true	Not true	Not true	Some what true	Not true	Not true	Some what true	Not true	Some what true	Certainly true	Not true	Not true	Some what true	Not true	Some what true	Very	Quite often
Governmental	Primary	Female	13	Urban	Urban	6	2	8	Protestant	Single	parents	Both parents	Living together	Never	Never	Authoritarian	Never	Excellent	Can read and write	Can read and write	Non Govenmental employee	Merchant	Certainly true	Some what true	Not true	Not true	Not true	Some what true	Certainly true	Some what true	Certainly true	Not true	Certainly true	Not true	Not true	Some what true	Some what true	Some what true	Certainly true	Some what true	Some what true	Some what true	Certainly true	Not true	Certainly true	Some what true	Certainly true	Very	Very often
private	Primary	Male	13	Urban	Urban	7	1	7	Musilim	Single	parents	Both parents	Living together	Never	Never	Authoritarian	Some times	Excellent	First degree and above	First degree and above	Governmental employee	Housewife	Some what true	Some what true	Some what true	Some what true	Some what true	Some what true	Some what true	Some what true	Some what true	Some what true	Some what true	Some what true	Some what true	Certainly true	Some what true	Some what true	Certainly true	Some what true	Some what true	Some what true	Some what true	Some what true	Some what true	Some what true	Some what true	Extremely	Quite often
private	Primary	Female	13	Urban	Urban	4	2	8	Protestant	Single	parents	Both parents	Living together	Some times	Never	Authoritarian	Never	Fair	Diploma	First degree and above	Governmental employee	others	Certainly true	Not true	Not true	Some what true	Not true	Not true	Certainly true	Not true	Some what true	Not true	Certainly true	Not true	Not true	Certainly true	Not true	Not true	Certainly true	Not true	Not true	Certainly true	Certainly true	Not true	Some what true	Not true	Certainly true	Moderatly	Very often
private	Primary	Female	13	Urban	Urban	5	2	7	Orthodox	Single	parents	Both parents	Living together	Never	Never	Authoritarian	Never	Fair	Diploma	Primary education(1-8)	others	Governmental employee	Not true	Not true	Certainly true	Not true	Not true	Certainly true	Some what true	Certainly true	Not true	Certainly true	Not true	Not true	Certainly true	Certainly true	Not true	Some what true	Not true	Not true	Some what true	Some what true	Not true	Some what true	Not true	Certainly true	Not true	Not at all	Seldom
Governmental	Primary	Female	13	Urban	Urban	5	2	7	Orthodox	Single	parents	Both parents	Living together	Some times	Never	Permissive	Some times	Fair	Unable to read nd write	Unable to read nd write	Merchant	Housewife	Certainly true	Certainly true	Some what true	Not true	Not true	Not true	Certainly true	Certainly true	Certainly true	Not true	Certainly true	Not true	Certainly true	Not true	Certainly true	Not true	Certainly true	Not true	Not true	Certainly true	Certainly true	Not true	Certainly true	Certainly true	Certainly true	Very	Always
private	Primary	Female	13	Urban	Urban	5	1	8	Musilim	Single	parents	Both parents	Living together	Never	Never	Authoritarian	Never	Excellent	Can read and write	Can read and write	Merchant	Housewife	Certainly true	Not true	Some what true	Certainly true	Some what true	Not true	Certainly true	Certainly true	Certainly true	Certainly true	Certainly true	Not true	Some what true	Not true	Not true	Certainly true	Not true	Certainly true	Certainly true	Not true	Not true	Certainly true	Some what true	Not true	Some what true	Extremely	Quite often
private	Primary	Female	13	Urban	Urban	8	6	7	Orthodox	Single	parents	Both parents	Living together	Never	Never	Authoritarian	Never	Fair	Can read and write	Unable to read nd write	Merchant	Merchant	Some what true	Not true	Not true	Some what true	Not true	Not true	Some what true	Not true	Some what true	Not true	Not true	Not true	Some what true	Not true	Not true	Not true	Not true	Not true	Some what true	Some what true	Not true	Not true	Not true	Not true	Not true	slightly	Quite often
Governmental	Primary	Female	13	Urban	Urban	5	2	8	Orthodox	Single	parents	Mother only	separated due to employeement	Some times	Never	Authoritative	Some times	Very good	Can read and write	Can read and write	others	Merchant	Certainly true	Not true	Not true	Not true	Not true	Certainly true	Certainly true	Not true	Certainly true	Not true	Certainly true	Not true	Not true	Certainly true	Not true	Not true	Certainly true	Not true	Not true	Certainly true	Certainly true	Not true	Some what true	Not true	Certainly true	Very	Always
Governmental	Primary	Female	13	Urban	Urban	11	9	7	Musilim	Single	parents	Both parents	Living together	Never	Never	Permissive	Never	Excellent	Can read and write	Can read and write	Merchant	Housewife	Certainly true	Not true	Not true	Certainly true	Not true	Not true	Certainly true	Not true	Certainly true	Not true	Certainly true	Not true	Not true	Not true	Not true	Not true	Certainly true	Not true	Not true	Certainly true	Certainly true	Not true	Certainly true	Not true	Certainly true	Extremely	Always
Governmental	Primary	Male	13	Urban	Urban	4	1	7	Musilim	Married	parents	Both parents	Living together	Some times	Never	Authoritarian	Never	Fair	Can read and write	Unable to read nd write	Merchant	Merchant	Some what true	Not true	Not true	Certainly true	Not true	Certainly true	Certainly true	Not true	Certainly true	Some what true	Certainly true	Some what true	Certainly true	Some what true	Some what true	Some what true	Some what true	Some what true	Certainly true	Not true	Not true	Not true	Some what true	Some what true	Certainly true	Not at all	Quite often
Governmental	Primary	Male	13	Rural	Rural	3	1	7	Orthodox	Single	parents	Both parents	Living together	Some times	Never	Authoritarian	Never	Fair	Can read and write	Unable to read nd write	Merchant	Housewife	Certainly true	Not true	Some what true	Certainly true	Certainly true	Certainly true	Certainly true	Certainly true	Some what true	Not true	Certainly true	Not true	Not true	Certainly true	Some what true	Not true	Certainly true	Not true	Not true	Certainly true	Some what true	Not true	Certainly true	Not true	Some what true	Very	Quite often
Governmental	Primary	Male	13	Rural	Rural	5	1	8	Musilim	Single	parents	Both parents	Living together	Never	Never	Authoritarian	Never	Excellent	Can read and write	Unable to read nd write	Agreculture	Merchant	Certainly true	Not true	Not true	Not true	Not true	Not true	Certainly true	Not true	Certainly true	Some what true	Certainly true	Some what true	Not true	Some what true	Some what true	Some what true	Certainly true	Certainly true	Some what true	Not true	Not true	Not true	Not true	Not true	Not true	Very	Quite often
private	Primary	Female	13	Urban	Urban	11	2	8	Orthodox	Single	parents	Both parents	Living together	Never	Never	Authoritarian	Never	Excellent	Can read and write	Can read and write	Merchant	Merchant	Certainly true	Not true	Not true	Certainly true	Not true	Not true	Certainly true	Not true	Certainly true	Not true	Some what true	Not true	Not true	Some what true	Not true	Not true	Certainly true	Not true	Not true	Some what true	Certainly true	Not true	Some what true	Some what true	Certainly true	Very	Quite often
Governmental	Primary	Female	13	Urban	Urban	5	1	7	Protestant	Single	parents	Both parents	Living together	Never	Never	Authoritarian	Never	Excellent	Diploma	Primary education(1-8)	Governmental employee	Housewife	Certainly true	Certainly true	Certainly true	Some what true	Certainly true	Some what true	Certainly true	Some what true	Some what true	Some what true	Certainly true	Some what true	Certainly true	Some what true	Some what true	Certainly true	Certainly true	Not true	Not true	Certainly true	Certainly true	Some what true	Certainly true	Some what true	Certainly true	Very	Very often
private	Primary	Male	13	Urban	Urban	6	1	7	Musilim	Divorced	Relatives	Both parents	Living together	Never	Never	Authoritarian	Never	Excellent	First degree and above	First degree and above	Non Govenmental employee	Merchant	Certainly true	Certainly true	Some what true	Some what true	Certainly true	Certainly true	Certainly true	Some what true	Some what true	Certainly true	Some what true	Not true	Not true	Certainly true	Not true	Certainly true	Certainly true	Not true	Not true	Certainly true	Certainly true	Not true	Certainly true	Not true	Certainly true	Not at all	Always
private	Primary	Female	13	Urban	Urban	3	1	7	Orthodox	Divorced	parents	Grand parents	Divorced	Never	Never	Authoritarian	Never	Excellent	First degree and above	Primary education(1-8)	Agreculture	Housewife	Certainly true	Not true	Not true	Certainly true	Not true	Not true	Not true	Certainly true	Certainly true	Not true	Certainly true	Not true	Not true	Certainly true	Certainly true	Not true	Certainly true	Not true	Not true	Certainly true	Certainly true	Not true	Not true	Certainly true	Some what true	Extremely	Always
private	Primary	Female	13	Urban	Urban	3	1	7	Orthodox	Single	parents	Both parents	Living together	Never	Never	Authoritative	Never	Excellent	Diploma	First degree and above	Non Govenmental employee	Governmental employee	Certainly true	Not true	Not true	Certainly true	Some what true	Not true	Certainly true	Certainly true	Certainly true	Not true	Certainly true	Not true	Some what true	Certainly true	Some what true	Not true	Certainly true	Not true	Not true	Certainly true	Certainly true	Not true	Some what true	Certainly true	Certainly true	Extremely	Always
private	Primary	Female	13	Urban	Urban	5	3	7	Musilim	Single	parents	Both parents	Widowed	Never	Never	Authoritarian	Never	Excellent	Can read and write	Can read and write	Merchant	Merchant	Certainly true	Not true	Not true	Certainly true	Not true	Not true	Not true	Certainly true	Certainly true	Not true	Not true	Not true	Not true	Not true	Not true	Not true	Some what true	Not true	Certainly true	Certainly true	Certainly true	Not true	Not true	Not true	Certainly true	Extremely	Quite often
private	Primary	Female	13	Urban	Urban	7	4	7	Musilim	Single	parents	Mother only	Widowed	Never	Never	Authoritarian	Never	Fair	Secondary education	Secondary education	Merchant	Governmental employee	Not true	Certainly true	Not true	Not true	Not true	Some what true	Some what true	Not true	Certainly true	Not true	Certainly true	Not true	Not true	Certainly true	Not true	Not true	Not true	Not true	Not true	Certainly true	Certainly true	Not true	Some what true	Not true	Certainly true	Not at all	Never
private	Primary	Male	13	Urban	Urban	5	7	7	Protestant	Single	parents	Both parents	Living together	Never	Never	Authoritarian	Never	Excellent	Can read and write	Can read and write	others	others	Certainly true	Not true	Not true	Certainly true	Not true	Not true	Some what true	Certainly true	Certainly true	Not true	Not true	Not true	Not true	Certainly true	Not true	Not true	Certainly true	Not true	Certainly true	Certainly true	Certainly true	Not true	Some what true	Certainly true	Certainly true	Extremely	Always
Governmental	Primary	Male	13	Urban	Urban	5	1	7	Orthodox	Single	parents	Both parents	Living together	Never	Never	Authoritative	Never	Excellent	Can read and write	Can read and write	Merchant	Merchant	Certainly true	Not true	Not true	Some what true	Certainly true	Not true	Some what true	Some what true	Not true	Not true	Certainly true	Not true	Not true	Some what true	Not true	Not true	Certainly true	Certainly true	Not true	Some what true	Certainly true	Not true	Some what true	Not true	Certainly true	Very	Always
Governmental	Primary	Female	13	Urban	Urban	6	8	8	Orthodox	Single	parents	Both parents	Living together	Never	Never	Authoritarian	Some times	Very good	Primary education(1-8)	Secondary education	others	Governmental employee	Certainly true	Certainly true	Some what true	Some what true	Not true	Some what true	Some what true	Not true	Some what true	Not true	Not true	Not true	Not true	Certainly true	Certainly true	Not true	Certainly true	Not true	Not true	Certainly true	Certainly true	Not true	Some what true	Not true	Certainly true	Extremely	Quite often
Governmental	Primary	Female	13	Urban	Urban	7	1	7	Musilim	Single	parents	Both parents	Living together	Never	Never	Authoritarian	Never	Excellent	Primary education(1-8)	Secondary education	Merchant	Housewife	Certainly true	Certainly true	Not true	Not true	Not true	Certainly true	Certainly true	Some what true	Certainly true	Not true	Certainly true	Not true	Some what true	Certainly true	Some what true	Not true	Certainly true	Not true	Some what true	Certainly true	Certainly true	Some what true	Certainly true	Certainly true	Certainly true	Not at all	Never
Governmental	Primary	Female	13	Urban	Urban	3	1	7	Musilim	Single	parents	Mother only	separated due to employeement	Always	Never	Authoritarian	Never	Very good	Secondary education	Primary education(1-8)	others	others	Some what true	Some what true	Certainly true	Certainly true	Some what true	Certainly true	Some what true	Some what true	Certainly true	Some what true	Certainly true	Some what true	Some what true	Some what true	Not true	Not true	Some what true	Not true	Certainly true	Some what true	Not true	Not true	Some what true	Some what true	Some what true	Moderatly	Very often
Governmental	Secondary	Female	13	Rural	Rural	8	3	10	Musilim	Single	parents	Both parents	Living together	Some times	Never	Authoritarian	Never	Very good	Primary education(1-8)	Unable to read nd write	Agreculture	Agreculture	Certainly true	Not true	Certainly true	Some what true	Not true	Some what true	Certainly true	Not true	Certainly true	Certainly true	Certainly true	Not true	Not true	Some what true	Some what true	Some what true	Some what true	Not true	Some what true	Not true	Some what true	Some what true	Not true	Some what true	Certainly true	Extremely	Always
private	Primary	Female	13	Urban	Urban	3	1	10	Protestant	Single	Relatives	Grand parents	Divorced	Never	Never	Authoritative	Never	Very good	First degree and above	Diploma	Governmental employee	Non Govenmental employee	Some what true	Not true	Not true	Not true	Certainly true	Not true	Certainly true	Not true	Certainly true	Not true	Certainly true	Not true	Not true	Certainly true	Not true	Not true	Some what true	Not true	Not true	Some what true	Some what true	Not true	Not true	Certainly true	Some what true	Extremely	Always
Governmental	Primary	Female	13	Urban	Urban	6	9	7	Orthodox	Single	parents	Both parents	Living together	Never	Never	Authoritative	Never	Very good	Can read and write	Unable to read nd write	Governmental employee	Housewife	Certainly true	Not true	Certainly true	Certainly true	Certainly true	Not true	Certainly true	Not true	Certainly true	Certainly true	Certainly true	Certainly true	Certainly true	Certainly true	Certainly true	Certainly true	Certainly true	Some what true	Certainly true	Not true	Some what true	Certainly true	Some what true	Some what true	Certainly true	Not at all	Quite often
Governmental	Primary	Male	13	Rural	Rural	6	5	7	Musilim	Single	parents	Both parents	Living together	Some times	Some times	Authoritative	Never	Excellent	Secondary education	Secondary education	Agreculture	Agreculture	Certainly true	Not true	Certainly true	Not true	Certainly true	Certainly true	Certainly true	Certainly true	Certainly true	Not true	Certainly true	Some what true	Not true	Certainly true	Not true	Certainly true	Certainly true	Not true	Not true	Some what true	Certainly true	Not true	Certainly true	Not true	Certainly true	Very	Very often
Governmental	Primary	Male	13	Urban	Urban	5	1	7	Orthodox	Single	parents	Both parents	Living together	Never	Never	Authoritative	Some times	Excellent	Can read and write	First degree and above	Governmental employee	Governmental employee	Not true	Not true	Not true	Not true	Not true	Certainly true	Certainly true	Not true	Some what true	Not true	Certainly true	Not true	Not true	Certainly true	Some what true	Certainly true	Not true	Not true	Some what true	Certainly true	Certainly true	Not true	Certainly true	Not true	Certainly true	Moderatly	Seldom
Governmental	Primary	Male	13	Rural	Rural	3	7	7	Musilim	Married	parents	Both parents	Living together	Never	Never	Authoritarian	Never	Very good	Can read and write	Unable to read nd write	Agreculture	Agreculture	Certainly true	Not true	Not true	Certainly true	Not true	Certainly true	Certainly true	Certainly true	Some what true	Not true	Certainly true	Not true	Not true	Not true	Certainly true	Not true	Not true	Not true	Not true	Not true	Not true	Not true	Not true	Not true	Not true	Not at all	Never
private	Primary	Female	13	Urban	Urban	6	5	7	Orthodox	Single	parents	Both parents	Living together	Some times	Never	Authoritative	Never	Excellent	Can read and write	Can read and write	Merchant	Merchant	Certainly true	Not true	Not true	Certainly true	Not true	Not true	Certainly true	Not true	Certainly true	Not true	Not true	Not true	Not true	Certainly true	Not true	Certainly true	Certainly true	Certainly true	Not true	Certainly true	Certainly true	Not true	Not true	Certainly true	Certainly true	Extremely	Always
private	Primary	Female	13	Urban	Urban	6	3	7	Protestant	Single	parents	Mother only	Living together	Never	Never	Authoritarian	Never	Very good	Can read and write	Secondary education	Merchant	Merchant	Certainly true	Some what true	Not true	Certainly true	Some what true	Some what true	Not true	Not true	Certainly true	Not true	Certainly true	Not true	Not true	Certainly true	Some what true	Not true	Certainly true	Not true	Not true	Certainly true	Some what true	Not true	Some what true	Not true	Certainly true	Extremely	Always
private	Secondary	Female	13	Urban	Urban	5	2	10	Musilim	Single	parents	Father only	Divorced	Never	Never	Authoritarian	Never	Excellent	Can read and write	Can read and write	Merchant	Merchant	Certainly true	Some what true	Not true	Some what true	Not true	Some what true	Certainly true	Certainly true	Certainly true	Not true	Certainly true	Not true	Some what true	Certainly true	Certainly true	Not true	Certainly true	Not true	Not true	Certainly true	Certainly true	Not true	Certainly true	Not true	Certainly true	Moderatly	Quite often
private	Primary	Female	13	Urban	Urban	4	2	7	Protestant	Single	parents	Both parents	separated due to employeement	Some times	Never	Authoritative	Never	Excellent	Can read and write	Diploma	Governmental employee	Governmental employee	Certainly true	Certainly true	Certainly true	Some what true	Certainly true	Some what true	Certainly true	Not true	Certainly true	Some what true	Certainly true	Certainly true	Certainly true	Certainly true	Certainly true	Certainly true	Certainly true	Some what true	Certainly true	Certainly true	Certainly true	Certainly true	Certainly true	Certainly true	Certainly true	slightly	Never
Governmental	Primary	Male	13	Rural	Rural	4	3	7	Musilim	Single	parents	Both parents	Living together	Never	Never	Permissive	Never	Very good	Unable to read nd write	Diploma	Governmental employee	Merchant	Some what true	Certainly true	Certainly true	Some what true	Some what true	Not true	Certainly true	Not true	Certainly true	Not true	Certainly true	Not true	Not true	Certainly true	Certainly true	Certainly true	Not true	Not true	Certainly true	Not true	Not true	Not true	Not true	Some what true	Some what true	Extremely	Always
Governmental	Primary	Female	13	Rural	Rural	6	3	8	Musilim	Widowed	parents	Both parents	Living together	Never	Never	Authoritarian	Never	Excellent	Primary education(1-8)	Unable to read nd write	Merchant	Housewife	Certainly true	Certainly true	Not true	Certainly true	Not true	Not true	Some what true	Not true	Certainly true	Some what true	Certainly true	Not true	Not true	Some what true	Some what true	Not true	Some what true	Not true	Certainly true	Some what true	Some what true	Not true	Certainly true	Some what true	Certainly true	Moderatly	Seldom
private	Primary	Male	13	Urban	Urban	5	3	7	Orthodox	Single	parents	Both parents	Living together	Some times	Never	Authoritarian	Never	Fair	Can read and write	Can read and write	Governmental employee	Merchant	Certainly true	Not true	Not true	Certainly true	Not true	Not true	Some what true	Certainly true	Some what true	Not true	Not true	Some what true	Not true	Certainly true	Not true	Not true	Certainly true	Not true	Not true	Certainly true	Some what true	Not true	Not true	Not true	Certainly true	Moderatly	Always
private	Primary	Male	13	Urban	Urban	4	1	7	Protestant	Single	parents	Both parents	Living together	Some times	Never	Authoritative	Never	Excellent	First degree and above	Diploma	Non Govenmental employee	Governmental employee	Certainly true	Some what true	Not true	Certainly true	Not true	Not true	Some what true	Some what true	Some what true	Not true	Certainly true	Not true	Not true	Some what true	Not true	Not true	Some what true	Some what true	Some what true	Some what true	Some what true	Not true	Certainly true	Not true	Certainly true	Very	Very often
Governmental	Secondary	Female	13	Urban	Urban	6	3	12	Orthodox	Single	Relatives	others	Living together	Never	Never	Authoritarian	Never	Very good	First degree and above	Primary education(1-8)	Merchant	Agreculture	Some what true	Some what true	Not true	Some what true	Some what true	Certainly true	Certainly true	Certainly true	Certainly true	Certainly true	Some what true	Certainly true	Some what true	Certainly true	Certainly true	Not true	Not true	Some what true	Some what true	Some what true	Not true	Certainly true	Certainly true	Certainly true	Certainly true	Not at all	Never
private	Primary	Female	13	Urban	Urban	8	5	7	Protestant	Single	parents	Both parents	Living together	Some times	Never	Authoritative	Never	Excellent	First degree and above	First degree and above	Governmental employee	Housewife	Certainly true	Not true	Not true	Some what true	Not true	Not true	Certainly true	Some what true	Certainly true	Not true	Not true	Not true	Not true	Certainly true	Not true	Not true	Certainly true	Not true	Not true	Certainly true	Certainly true	Not true	Not true	Not true	Certainly true	Extremely	Always
private	Primary	Female	13	Urban	Urban	5	1	7	Orthodox	Single	parents	Both parents	Living together	Some times	Never	Authoritarian	Never	Excellent	Secondary education	Secondary education	others	Merchant	Certainly true	Not true	Not true	Some what true	Not true	Not true	Some what true	Not true	Certainly true	Not true	Some what true	Not true	Not true	Some what true	Not true	Not true	Certainly true	Not true	Certainly true	Certainly true	Not true	Not true	Some what true	Not true	Certainly true	Very	Quite often
Governmental	Primary	Female	13	Urban	Urban	5	3	7	Orthodox	Single	parents	others	Living together	Never	Never	Authoritative	Some times	Very good	Unable to read nd write	Unable to read nd write	Agreculture	Agreculture	Not true	Not true	Not true	Not true	Not true	Some what true	Some what true	Not true	Not true	Not true	Some what true	Not true	Some what true	Some what true	Some what true	Not true	Some what true	Not true	Some what true	Some what true	Not true	Not true	Not true	Not true	Some what true	Not at all	Never
Governmental	Primary	Female	13	Urban	Urban	8	1	8	Musilim	Single	parents	Both parents	Living together	Some times	Never	Permissive	Never	Fair	Primary education(1-8)	First degree and above	Governmental employee	Housewife	Certainly true	Not true	Not true	Not true	Not true	Not true	Certainly true	Not true	Certainly true	Not true	Certainly true	Not true	Not true	Not true	Not true	Not true	Certainly true	Not true	Not true	Certainly true	Certainly true	Not true	Not true	Not true	Certainly true	Extremely	Very often
Governmental	Secondary	Female	13	Urban	Urban	8	5	9	Protestant	Single	parents	Both parents	Living together	Some times	Never	Authoritarian	Never	Excellent	Can read and write	Unable to read nd write	Governmental employee	Merchant	Certainly true	Not true	Not true	Some what true	Some what true	Some what true	Certainly true	Not true	Some what true	Not true	Some what true	Some what true	Not true	Some what true	Some what true	Not true	Certainly true	Not true	Some what true	Some what true	Some what true	Not true	Certainly true	Some what true	Certainly true	slightly	Quite often
private	Primary	Female	13	Urban	Urban	6	1	7	Musilim	Single	parents	Both parents	Living together	Never	Never	Authoritarian	Always	Excellent	First degree and above	First degree and above	Governmental employee	Governmental employee	Certainly true	Not true	Some what true	Some what true	Not true	Not true	Some what true	Some what true	Some what true	Not true	Some what true	Not true	Not true	Some what true	Not true	Not true	Certainly true	Not true	Not true	Certainly true	Certainly true	Not true	Some what true	Not true	Some what true	Extremely	Always
private	Primary	Female	13	Urban	Urban	6	4	7	Musilim	Single	parents	Both parents	Living together	Never	Never	Authoritarian	Never	Fair	First degree and above	First degree and above	Merchant	Housewife	Some what true	Certainly true	Some what true	Not true	Not true	Some what true	Not true	Not true	Some what true	Certainly true	Not true	Certainly true	Not true	Some what true	Not true	Certainly true	Some what true	Some what true	Not true	Not true	Some what true	Certainly true	Some what true	Not true	Not true	Very	Very often
Governmental	Primary	Male	13	Rural	Rural	6	7	8	Musilim	Single	parents	Both parents	Living together	Never	Never	Authoritarian	Always	Excellent	Unable to read nd write	Unable to read nd write	Agreculture	Merchant	Certainly true	Certainly true	Certainly true	Certainly true	Certainly true	Certainly true	Certainly true	Certainly true	Certainly true	Some what true	Some what true	Not true	Certainly true	Certainly true	Not true	Not true	Some what true	Not true	Some what true	Certainly true	Certainly true	Not true	Not true	Certainly true	Certainly true	Extremely	Always
Governmental	Secondary	Female	13	Urban	Urban	4	4	11	Musilim	Single	parents	Both parents	Living together	Some times	Never	Authoritative	Some times	Fair	Diploma	Diploma	Merchant	Merchant	Some what true	Not true	Not true	Certainly true	Some what true	Certainly true	Certainly true	Some what true	Certainly true	Not true	Some what true	Not true	Some what true	Some what true	Certainly true	Not true	Certainly true	Certainly true	Not true	Certainly true	Certainly true	Not true	Certainly true	Certainly true	Some what true	Extremely	Always
Governmental	Primary	Female	13	Urban	Urban	5	1	7	Musilim	Single	parents	Both parents	Living together	Never	Never	Permissive	Some times	Very good	Can read and write	Unable to read nd write	Merchant	Housewife	Certainly true	Not true	Not true	Not true	Not true	Not true	Some what true	Not true	Some what true	Not true	Certainly true	Not true	Not true	Certainly true	Not true	Not true	Certainly true	Not true	Not true	Some what true	Certainly true	Not true	Not true	Not true	Certainly true	Not at all	Always
Governmental	Primary	Male	13	Urban	Urban	5	1	7	Orthodox	Single	parents	Both parents	Living together	Never	Never	Authoritarian	Never	Very good	Can read and write	Can read and write	others	Merchant	Some what true	Some what true	Not true	Some what true	Not true	Not true	Some what true	Not true	Certainly true	Not true	Certainly true	Not true	Not true	Some what true	Not true	Not true	Certainly true	Not true	Not true	Some what true	Certainly true	Not true	Not true	Not true	Certainly true	Not at all	Quite often
Governmental	Primary	Male	13	Urban	Urban	3	2	7	Orthodox	Single	parents	Mother only	Divorced	Never	Never	Authoritative	Some times	Very good	Unable to read nd write	Unable to read nd write	others	Merchant	Some what true	Not true	Not true	Some what true	Not true	Not true	Not true	Not true	Not true	Not true	Certainly true	Not true	Not true	Some what true	Not true	Not true	Certainly true	Not true	Not true	Certainly true	Certainly true	Not true	Certainly true	Not true	Certainly true	Extremely	Always
private	Primary	Female	13	Urban	Urban	2	1	7	Musilim	Single	parents	Both parents	Living together	Never	Never	Authoritative	Never	Excellent	Secondary education	Secondary education	Governmental employee	others	Certainly true	Some what true	Some what true	Certainly true	Not true	Some what true	Certainly true	Some what true	Some what true	Some what true	Not true	Not true	Not true	Some what true	Some what true	Not true	Some what true	Not true	Some what true	Certainly true	Certainly true	Not true	Certainly true	Some what true	Certainly true	Extremely	Always
Governmental	Secondary	Female	13	Urban	Urban	6	2	12	Musilim	Married	parents	Both parents	Living together	Some times	Never	Permissive	Never	Very good	Unable to read nd write	Can read and write	Merchant	Merchant	Some what true	Certainly true	Some what true	Certainly true	Certainly true	Some what true	Some what true	Some what true	Certainly true	Certainly true	Certainly true	Not true	Some what true	Certainly true	Some what true	Not true	Certainly true	Some what true	Some what true	Certainly true	Some what true	Not true	Some what true	Not true	Some what true	Very	Very often
private	Primary	Male	13	Urban	Urban	3	1	7	others	Single	parents	Both parents	Living together	Never	Never	Authoritarian	Never	Excellent	Secondary education	Secondary education	Non Govenmental employee	Governmental employee	Certainly true	Certainly true	Not true	Certainly true	Not true	Not true	Certainly true	Some what true	Certainly true	Not true	Certainly true	Not true	Certainly true	Certainly true	Some what true	Not true	Certainly true	Not true	Some what true	Certainly true	Certainly true	Not true	Certainly true	Some what true	Certainly true	Extremely	Always
Governmental	Primary	Female	13	Rural	Rural	8	8	8	Musilim	Married	parents	Both parents	Living together	Never	Never	Authoritarian	Never	Excellent	Unable to read nd write	First degree and above	Agreculture	others	Some what true	Certainly true	Certainly true	Some what true	Not true	Some what true	Certainly true	Certainly true	Certainly true	Certainly true	Certainly true	Certainly true	Not true	Not true	Not true	Certainly true	Not true	Not true	Certainly true	Certainly true	Some what true	Certainly true	Certainly true	Not true	Certainly true	Moderatly	Always
private	Primary	Male	13	Urban	Urban	6	3	7	Musilim	Single	parents	Both parents	Living together	Never	Never	Authoritarian	Never	Excellent	Can read and write	Can read and write	Governmental employee	Housewife	Certainly true	Not true	Not true	Some what true	Not true	Not true	Certainly true	Not true	Some what true	Not true	Certainly true	Not true	Not true	Some what true	Not true	Not true	Some what true	Not true	Not true	Certainly true	Certainly true	Not true	Not true	Not true	Some what true	Moderatly	Always
Governmental	Primary	Male	13	Rural	Rural	6	6	7	Musilim	Single	parents	Both parents	Living together	Never	Never	Authoritative	Never	Excellent	Can read and write	Unable to read nd write	Agreculture	Agreculture	Certainly true	Not true	Not true	Certainly true	Not true	Some what true	Certainly true	Not true	Certainly true	Not true	Certainly true	Not true	Not true	Certainly true	Not true	Certainly true	Certainly true	Not true	Certainly true	Certainly true	Certainly true	Not true	Not true	Certainly true	Certainly true	Extremely	Always
private	Primary	Female	13	Urban	Urban	7	7	7	Orthodox	Single	Relatives	Grand parents	separated due to employeement	Some times	Never	Authoritarian	Never	Very good	First degree and above	First degree and above	Governmental employee	Governmental employee	Certainly true	Certainly true	Some what true	Certainly true	Some what true	Not true	Certainly true	Certainly true	Certainly true	Some what true	Certainly true	Not true	Some what true	Certainly true	Not true	Certainly true	Certainly true	Certainly true	Certainly true	Certainly true	Some what true	Not true	Some what true	Some what true	Not true	Very	Very often
private	Primary	Female	13	Urban	Urban	6	2	7	Musilim	Single	parents	Both parents	Living together	Never	Never	Authoritarian	Some times	Very good	Can read and write	Unable to read nd write	Governmental employee	Housewife	Certainly true	Not true	Not true	Some what true	Not true	Not true	Some what true	Some what true	Certainly true	Not true	Certainly true	Not true	Not true	Some what true	Not true	Not true	Certainly true	Not true	Not true	Some what true	Certainly true	Not true	Not true	Some what true	Not true	Extremely	Always
private	Primary	Female	13	Urban	Urban	15	3	7	Orthodox	Single	parents	Grand parents	separated due to employeement	Some times	Never	Authoritarian	Some times	Excellent	Can read and write	Can read and write	Merchant	Merchant	Certainly true	Some what true	Not true	Certainly true	Some what true	Not true	Certainly true	Certainly true	Certainly true	Not true	Not true	Some what true	Certainly true	Certainly true	Some what true	Some what true	Certainly true	Not true	Not true	Some what true	Certainly true	Not true	Certainly true	Some what true	Certainly true	Not at all	Never
Governmental	Primary	Male	13	Rural	Rural	7	1	7	Musilim	Single	parents	Both parents	Living together	Never	Never	Authoritarian	Never	Excellent	Unable to read nd write	First degree and above	Agreculture	others	Some what true	Not true	Certainly true	Certainly true	Certainly true	Not true	Some what true	Certainly true	Some what true	Some what true	Certainly true	Not true	Not true	Some what true	Some what true	Certainly true	Not true	Some what true	Some what true	Not true	Some what true	Certainly true	Not true	Certainly true	Not true	Not at all	Never
Governmental	Primary	Female	13	Urban	Urban	4	4	7	Protestant	Single	parents	Both parents	Living together	Never	Never	Authoritative	Never	Fair	First degree and above	Diploma	Governmental employee	others	Certainly true	Some what true	Not true	Certainly true	Not true	Not true	Certainly true	Not true	Certainly true	Certainly true	Certainly true	Not true	Not true	Certainly true	Not true	Not true	Certainly true	Not true	Some what true	Certainly true	Certainly true	Not true	Some what true	Not true	Certainly true	Extremely	Quite often
private	Primary	Female	13	Urban	Urban	6	1	7	Orthodox	Single	Relatives	Both parents	separated due to employeement	Never	Never	Authoritarian	Never	Excellent	Primary education(1-8)	First degree and above	others	Housewife	Certainly true	Not true	Not true	Certainly true	Not true	Not true	Certainly true	Not true	Certainly true	Not true	Certainly true	Not true	Not true	Certainly true	Certainly true	Certainly true	Certainly true	Not true	Not true	Certainly true	Certainly true	Not true	Some what true	Certainly true	Certainly true	Moderatly	Always
Governmental	Primary	Male	13	Urban	Urban	4	4	7	Orthodox	Single	parents	Both parents	Living together	Never	Never	Authoritarian	Never	Very good	Primary education(1-8)	Primary education(1-8)	Non Govenmental employee	Non Govenmental employee	Certainly true	Not true	Not true	Certainly true	Not true	Certainly true	Certainly true	Some what true	Some what true	Not true	Certainly true	Not true	Not true	Not true	Not true	Not true	Some what true	Not true	Not true	Some what true	Some what true	Not true	Certainly true	Not true	Some what true	Not at all	Never
private	Primary	Female	13	Urban	Urban	3	1	7	Musilim	Single	parents	Both parents	Living together	Some times	Never	Authoritative	Never	Very good	Can read and write	First degree and above	others	Governmental employee	Certainly true	Not true	Some what true	Certainly true	Some what true	Some what true	Certainly true	Certainly true	Certainly true	Not true	Some what true	Not true	Certainly true	Certainly true	Not true	Some what true	Certainly true	Not true	Not true	Certainly true	Some what true	Not true	Certainly true	Certainly true	Certainly true	Extremely	Always
Governmental	Secondary	Female	13	Rural	Rural	7	1	10	Musilim	Single	parents	Both parents	Living together	Some times	Never	Authoritarian	Some times	Fair	Unable to read nd write	First degree and above	Non Govenmental employee	others	Not true	Not true	Not true	Some what true	Not true	Not true	Some what true	Not true	Certainly true	Not true	Certainly true	Not true	Not true	Certainly true	Some what true	Some what true	Some what true	Certainly true	Some what true	Not true	Certainly true	Some what true	Some what true	Some what true	Some what true	Extremely	Seldom
private	Primary	Male	13	Urban	Urban	2	1	7	Orthodox	Single	parents	Grand parents	Divorced	Never	Never	Authoritarian	Never	Excellent	First degree and above	First degree and above	others	others	Certainly true	Certainly true	Not true	Certainly true	Not true	Not true	Some what true	Certainly true	Some what true	Not true	Certainly true	Not true	Not true	Certainly true	Not true	Not true	Some what true	Not true	Not true	Certainly true	Some what true	Not true	Some what true	Not true	Some what true	slightly	Quite often
private	Primary	Female	13	Urban	Urban	8	4	7	Musilim	Single	parents	Both parents	Living together	Never	Never	Authoritarian	Never	Excellent	Unable to read nd write	Can read and write	Governmental employee	Governmental employee	Not true	Not true	Not true	Certainly true	Not true	Not true	Certainly true	Certainly true	Certainly true	Not true	Certainly true	Not true	Not true	Certainly true	Not true	Not true	Certainly true	Not true	Not true	Some what true	Certainly true	Not true	Some what true	Some what true	Certainly true	Extremely	Always
Governmental	Primary	Male	13	Rural	Urban	7	7	7	Musilim	Single	parents	Both parents	Living together	Some times	Never	Authoritarian	Some times	Fair	Primary education(1-8)	Can read and write	others	Housewife	Some what true	Not true	Not true	Some what true	Not true	Not true	Not true	Not true	Not true	Not true	Some what true	Not true	Not true	Certainly true	Some what true	Some what true	Not true	Some what true	Not true	Some what true	Not true	Not true	Not true	Some what true	Not true	Extremely	Very often
Governmental	Primary	Female	13	Urban	Urban	4	2	8	Orthodox	Single	parents	Mother only	Divorced	Always	Never	Permissive	Some times	Fair	Can read and write	Secondary education	others	Housewife	Some what true	Not true	Not true	Certainly true	Not true	Some what true	Certainly true	Not true	Certainly true	Not true	Certainly true	Not true	Certainly true	Not true	Some what true	Some what true	Some what true	Some what true	Certainly true	Some what true	Some what true	Not true	Some what true	Some what true	Some what true	slightly	Quite often
Governmental	Primary	Male	13	Rural	Rural	4	2	8	Musilim	Single	parents	Both parents	Living together	Some times	Never	Authoritative	Always	Fair	Primary education(1-8)	Primary education(1-8)	Governmental employee	Governmental employee	Certainly true	Some what true	Some what true	Not true	Certainly true	Some what true	Some what true	Certainly true	Not true	Certainly true	Some what true	Some what true	Certainly true	Certainly true	Certainly true	Some what true	Certainly true	Certainly true	Certainly true	Not true	Some what true	Certainly true	Certainly true	Some what true	Not true	slightly	Quite often
private	Primary	Female	13	Urban	Urban	6	1	7	Orthodox	Single	Non relative	Mother only	others	Never	Never	Authoritative	Never	Fair	Diploma	Diploma	Governmental employee	Governmental employee	Certainly true	Not true	Certainly true	Certainly true	Not true	Not true	Certainly true	Some what true	Certainly true	Not true	Not true	Certainly true	Certainly true	Some what true	Not true	Not true	Not true	Some what true	Some what true	Certainly true	Not true	Some what true	Certainly true	Not true	Certainly true	Moderatly	Always
Governmental	Primary	Male	13	Urban	Urban	4	3	7	Orthodox	Single	parents	Both parents	Living together	Some times	Some times	Authoritarian	Some times	Fair	Can read and write	Can read and write	others	others	Certainly true	Not true	Certainly true	Not true	Some what true	Certainly true	Certainly true	Not true	Certainly true	Not true	Not true	Some what true	Certainly true	Some what true	Some what true	Certainly true	Some what true	Some what true	Certainly true	Certainly true	Some what true	Not true	Not true	Some what true	Not true	Not at all	Seldom
private	Primary	Female	13	Urban	Urban	9	5	7	Musilim	Single	parents	Mother only	others	Never	Never	Authoritarian	Never	Excellent	Can read and write	Unable to read nd write	Merchant	Merchant	Certainly true	Not true	Certainly true	Some what true	Not true	Not true	Certainly true	Some what true	Some what true	Not true	Certainly true	Not true	Not true	Some what true	Not true	Not true	Certainly true	Not true	Certainly true	Certainly true	Some what true	Not true	Some what true	Not true	Some what true	Very	Always
Governmental	Primary	Female	13	Urban	Urban	7	7	7	Musilim	Single	parents	Both parents	Living together	Never	Never	Permissive	Never	Excellent	Can read and write	Unable to read nd write	Merchant	Housewife	Certainly true	Not true	Not true	Certainly true	Not true	Not true	Certainly true	Not true	Certainly true	Not true	Certainly true	Not true	Not true	Certainly true	Not true	Not true	Certainly true	Not true	Not true	Certainly true	Certainly true	Not true	Certainly true	Not true	Certainly true	Not at all	Never
Governmental	Primary	Male	13	Rural	Rural	5	3	8	Musilim	Single	parents	Both parents	Living together	Never	Never	Neglectful	Never	Excellent	Primary education(1-8)	Unable to read nd write	Governmental employee	Housewife	Certainly true	Some what true	Some what true	Some what true	Certainly true	Some what true	Some what true	Certainly true	Some what true	Some what true	Some what true	Certainly true	Some what true	Some what true	Certainly true	Some what true	Certainly true	Some what true	Certainly true	Some what true	Some what true	Certainly true	Some what true	Some what true	Certainly true	slightly	Always
Governmental	Primary	Female	13	Urban	Urban	7	2	7	Musilim	Single	parents	Both parents	Living together	Never	Never	Authoritarian	Never	Excellent	Diploma	First degree and above	Governmental employee	Governmental employee	Certainly true	Not true	Certainly true	Certainly true	Not true	Not true	Certainly true	Certainly true	Certainly true	Not true	Some what true	Not true	Not true	Certainly true	Not true	Not true	Certainly true	Not true	Certainly true	Certainly true	Certainly true	Not true	Certainly true	Some what true	Certainly true	Extremely	Very often
Governmental	Primary	Male	13	Urban	Urban	8	1	7	Musilim	Single	parents	Both parents	Living together	Never	Never	Authoritarian	Some times	Fair	Can read and write	Unable to read nd write	Merchant	Merchant	Some what true	Some what true	Certainly true	Some what true	Not true	Certainly true	Some what true	Certainly true	Not true	Certainly true	Not true	Not true	Some what true	Some what true	Not true	Some what true	Some what true	Some what true	Certainly true	Some what true	Not true	Some what true	Not true	Some what true	Some what true	Extremely	Always
Governmental	Primary	Male	13	Urban	Urban	4	1	7	Orthodox	Single	parents	Both parents	Living together	Some times	Never	Authoritative	Some times	Excellent	Can read and write	Can read and write	others	Merchant	Not true	Not true	Not true	Not true	Not true	Some what true	Not true	Some what true	Certainly true	Not true	Certainly true	Certainly true	Not true	Certainly true	Not true	Not true	Certainly true	Not true	Not true	Certainly true	Certainly true	Not true	Certainly true	Not true	Some what true	Moderatly	Always
Governmental	Secondary	Male	13	Urban	Urban	2	11	11	Orthodox	Married	parents	Mother only	Living together	Never	Never	Authoritarian	Never	Very good	Primary education(1-8)	Secondary education	Non Govenmental employee	Housewife	Certainly true	Not true	Certainly true	Certainly true	Some what true	Not true	Certainly true	Certainly true	Certainly true	Not true	Certainly true	Not true	Certainly true	Some what true	Certainly true	Some what true	Certainly true	Certainly true	Certainly true	Certainly true	Certainly true	Not true	Certainly true	Some what true	Certainly true	Extremely	Seldom
Governmental	Secondary	Female	13	Urban	Urban	5	2	12	Orthodox	Single	parents	Both parents	Living together	Never	Never	Authoritative	Never	Very good	Secondary education	Secondary education	Governmental employee	Governmental employee	Certainly true	Not true	Not true	Some what true	Some what true	Certainly true	Certainly true	Certainly true	Certainly true	Not true	Certainly true	Not true	Not true	Certainly true	Some what true	Not true	Certainly true	Not true	Not true	Some what true	Certainly true	Not true	Some what true	Some what true	Some what true	Extremely	Very often
private	Primary	Female	13	Urban	Urban	6	3	7	Musilim	Single	parents	Both parents	Living together	Never	Never	Authoritarian	Never	Excellent	Secondary education	Secondary education	others	Housewife	Not true	Not true	Not true	Not true	Not true	Not true	Some what true	Not true	Not true	Not true	Some what true	Not true	Some what true	Some what true	Some what true	Not true	Some what true	Some what true	Not true	Some what true	Some what true	Some what true	Some what true	Some what true	Not true	Not at all	Quite often
private	Primary	Female	13	Urban	Urban	6	6	7	Musilim	Married	parents	Both parents	Living together	Always	Never	Authoritarian	Some times	Very good	Secondary education	Secondary education	others	Agreculture	Certainly true	Not true	Not true	Certainly true	Not true	Not true	Certainly true	Some what true	Certainly true	Not true	Certainly true	Not true	Some what true	Certainly true	Not true	Some what true	Certainly true	Not true	Not true	Certainly true	Certainly true	Not true	Certainly true	Some what true	Certainly true	Extremely	Always
private	Secondary	Female	13	Urban	Urban	3	2	8	Musilim	Single	parents	Mother only	Divorced	Never	Never	Authoritarian	Some times	Fair	Can read and write	Can read and write	others	Governmental employee	Certainly true	Some what true	Some what true	Certainly true	Not true	Not true	Certainly true	Certainly true	Certainly true	Some what true	Certainly true	Not true	Some what true	Some what true	Not true	Not true	Certainly true	Certainly true	Some what true	Certainly true	Certainly true	Not true	Some what true	Some what true	Certainly true	Extremely	Very often
private	Primary	Female	13	Urban	Urban	6	4	7	Musilim	Single	parents	Both parents	Living together	Never	Never	Authoritarian	Never	Excellent	Can read and write	Can read and write	others	Merchant	Some what true	Not true	Not true	Certainly true	Not true	Not true	Not true	Some what true	Some what true	Some what true	Certainly true	Not true	Not true	Some what true	Some what true	Not true	Not true	Not true	Certainly true	Some what true	Certainly true	Not true	Some what true	Some what true	Some what true	Not at all	Seldom
Governmental	Primary	Male	13	Rural	Rural	7	3	7	Musilim	Single	parents	Both parents	Living together	Always	Always	Neglectful	Never	Excellent	Unable to read nd write	Unable to read nd write	Agreculture	Housewife	Some what true	Some what true	Some what true	Some what true	Not true	Certainly true	Certainly true	Some what true	Some what true	Not true	Certainly true	Not true	Not true	Not true	Not true	Not true	Not true	Not true	Not true	Some what true	Not true	Some what true	Not true	Some what true	Not true	Very	Seldom
Governmental	Primary	Male	13	Urban	Urban	6	3	7	Orthodox	Single	parents	Both parents	Living together	Never	Never	Authoritarian	Some times	Excellent	Can read and write	Unable to read nd write	others	Housewife	Certainly true	Not true	Some what true	Some what true	Not true	Certainly true	Certainly true	Not true	Certainly true	Some what true	Certainly true	Not true	Not true	Some what true	Not true	Some what true	Certainly true	Not true	Not true	Certainly true	Certainly true	Not true	Certainly true	Certainly true	Certainly true	Extremely	Always
Governmental	Primary	Male	13	Rural	Rural	5	1	8	others	others	parents	Both parents	Living together	Never	Never	Authoritarian	Never	Very good	Can read and write	Can read and write	Merchant	Housewife	Certainly true	Not true	Not true	Certainly true	Not true	Not true	Some what true	Not true	Some what true	Not true	Some what true	Not true	Not true	Some what true	Some what true	Not true	Some what true	Not true	Certainly true	Some what true	Certainly true	Not true	Not true	Not true	Some what true	Extremely	Always
private	Primary	Female	13	Urban	Urban	4	2	7	Musilim	Single	parents	Both parents	Living together	Never	Never	Authoritative	Never	Excellent	Can read and write	Can read and write	Governmental employee	Housewife	Certainly true	Not true	Not true	Certainly true	Not true	Not true	Some what true	Not true	Certainly true	Not true	Certainly true	Not true	Not true	Certainly true	Not true	Not true	Certainly true	Not true	Not true	Certainly true	Certainly true	Not true	Not true	Not true	Certainly true	Extremely	Always
Governmental	Primary	Female	13	Urban	Urban	4	1	7	Musilim	Single	parents	Both parents	Living together	Never	Never	Authoritarian	Never	Very good	First degree and above	Diploma	Governmental employee	Governmental employee	Some what true	Some what true	Some what true	Not true	Not true	Not true	Some what true	Not true	Not true	Not true	Certainly true	Not true	Not true	Not true	Not true	Not true	Not true	Not true	Not true	Not true	Some what true	Not true	Some what true	Not true	Not true	Moderatly	Very often
private	Secondary	Female	13	Urban	Urban	3	1	8	Musilim	Single	parents	Both parents	Living together	Never	Never	Authoritarian	Never	Excellent	Secondary education	Diploma	others	Housewife	Certainly true	Not true	Not true	Some what true	Not true	Some what true	Certainly true	Some what true	Not true	Not true	Certainly true	Not true	Not true	Certainly true	Not true	Not true	Certainly true	Not true	Not true	Certainly true	Certainly true	Not true	Some what true	Not true	Certainly true	Extremely	Always
Governmental	Primary	Female	13	Urban	Urban	7	3	9	Musilim	Single	parents	Both parents	Living together	Never	Never	Authoritarian	Never	Very good	First degree and above	Diploma	Governmental employee	Merchant	Certainly true	Not true	Not true	Certainly true	Not true	Not true	Certainly true	Certainly true	Certainly true	Not true	Certainly true	Not true	Not true	Certainly true	Not true	Not true	Certainly true	Not true	Not true	Certainly true	Certainly true	Not true	Certainly true	Not true	Certainly true	Very	Very often
Governmental	Primary	Male	13	Rural	Rural	2	3	7	Musilim	Single	parents	Both parents	Living together	Some times	Some times	Authoritarian	Never	Excellent	Can read and write	Unable to read nd write	Agreculture	Merchant	Some what true	Not true	Not true	Some what true	Some what true	Certainly true	Certainly true	Not true	Certainly true	Certainly true	Certainly true	Some what true	Not true	Not true	Some what true	Some what true	Some what true	Not true	Not true	Certainly true	Certainly true	Not true	Certainly true	Not true	Certainly true	Extremely	Always
Governmental	Primary	Female	13	Rural	Rural	4	3	8	Musilim	Single	parents	Both parents	Living together	Never	Never	Authoritative	Never	Excellent	First degree and above	First degree and above	Governmental employee	Governmental employee	Certainly true	Certainly true	Not true	Not true	Not true	Certainly true	Certainly true	Some what true	Certainly true	Not true	Not true	Not true	Certainly true	Not true	Not true	Not true	Certainly true	Not true	Not true	Certainly true	Certainly true	Not true	Certainly true	Not true	Certainly true	Very	Always
Governmental	Primary	Male	13	Urban	Urban	4	1	8	Orthodox	Married	parents	Both parents	separated due to employeement	Never	Never	Authoritative	Never	Very good	Secondary education	Diploma	others	Governmental employee	Certainly true	Some what true	Certainly true	Certainly true	Not true	Certainly true	Some what true	Certainly true	Certainly true	Not true	Certainly true	Not true	Not true	Certainly true	Not true	Not true	Certainly true	Not true	Some what true	Some what true	Certainly true	Not true	Some what true	Not true	Certainly true	Extremely	Quite often
Governmental	Primary	Male	13	Rural	Rural	9	7	7	Musilim	Single	parents	Both parents	Living together	Never	Never	Authoritarian	Never	Excellent	Unable to read nd write	Unable to read nd write	Agreculture	Agreculture	Certainly true	Some what true	Not true	Certainly true	Not true	Not true	Some what true	Not true	Not true	Certainly true	Some what true	Some what true	Not true	Some what true	Certainly true	Some what true	Some what true	Not true	Certainly true	Not true	Some what true	Some what true	Not true	Certainly true	Not true	Moderatly	Seldom
private	Primary	Male	13	Urban	Urban	6	2	7	Musilim	Single	parents	Both parents	Living together	Never	Never	Authoritarian	Never	Excellent	Unable to read nd write	Unable to read nd write	Merchant	Merchant	Certainly true	Not true	Not true	Not true	Not true	Not true	Certainly true	Not true	Certainly true	Not true	Certainly true	Not true	Not true	Certainly true	Not true	Not true	Certainly true	Not true	Not true	Certainly true	Certainly true	Not true	Certainly true	Not true	Certainly true	Extremely	Always
Governmental	Primary	Male	13	Urban	Urban	4	1	7	others	Single	parents	Mother only	separated due to employeement	Never	Never	Authoritarian	Never	Excellent	First degree and above	First degree and above	Governmental employee	Governmental employee	Certainly true	Not true	Certainly true	Certainly true	Not true	Some what true	Certainly true	Some what true	Some what true	Not true	Certainly true	Not true	Not true	Certainly true	Not true	Not true	Certainly true	Not true	Some what true	Certainly true	Not true	Not true	Certainly true	Not true	Certainly true	Extremely	Always
private	Primary	Female	13	Urban	Urban	7	4	7	Musilim	Single	parents	Both parents	Living together	Never	Never	Authoritative	Never	Excellent	Can read and write	Can read and write	Governmental employee	Merchant	Certainly true	Not true	Some what true	Certainly true	Some what true	Not true	Certainly true	Not true	Some what true	Not true	Certainly true	Not true	Certainly true	Some what true	Not true	Not true	Some what true	Not true	Some what true	Certainly true	Certainly true	Not true	Certainly true	Some what true	Certainly true	Moderatly	Seldom
Governmental	Secondary	Female	13	Urban	Urban	7	3	10	Musilim	Single	parents	Both parents	Living together	Never	Never	Authoritative	Never	Very good	Unable to read nd write	Unable to read nd write	Governmental employee	Merchant	Some what true	Not true	Not true	Some what true	Some what true	Not true	Not true	Not true	Some what true	Certainly true	Certainly true	Some what true	Certainly true	Not true	Certainly true	Not true	Certainly true	Some what true	Not true	Not true	Not true	Some what true	Some what true	Certainly true	Some what true	Not at all	Very often
private	Secondary	Female	13	Urban	Urban	6	4	7	Protestant	Single	parents	Both parents	Living together	Never	Never	Authoritarian	Never	Excellent	Can read and write	Can read and write	Merchant	Housewife	Certainly true	Not true	Not true	Certainly true	Not true	Not true	Certainly true	Not true	Certainly true	Not true	Certainly true	Not true	Not true	Certainly true	Not true	Not true	Certainly true	Not true	Not true	Certainly true	Certainly true	Not true	Certainly true	Not true	Certainly true	Extremely	Always
Governmental	Primary	Female	13	Urban	Urban	10	8	7	Musilim	Single	parents	Both parents	Living together	Never	Always	Authoritative	Never	Excellent	Diploma	Diploma	Governmental employee	Governmental employee	Not true	Not true	Not true	Not true	Not true	Not true	Not true	Certainly true	Not true	Some what true	Not true	Some what true	Not true	Some what true	Certainly true	Not true	Some what true	Certainly true	Some what true	Not true	Some what true	Certainly true	Not true	Certainly true	Some what true	Extremely	Always
Governmental	Primary	Male	13	Rural	Rural	10	6	7	Musilim	Single	parents	Step father/mother	Living together	Some times	Never	Permissive	Some times	Excellent	Can read and write	Primary education(1-8)	Agreculture	Housewife	Some what true	Certainly true	Certainly true	Some what true	Not true	Certainly true	Not true	Certainly true	Some what true	Not true	Certainly true	Not true	Not true	Certainly true	Certainly true	Certainly true	Not true	Not true	Not true	Certainly true	Certainly true	Certainly true	Some what true	Some what true	Some what true	slightly	Never
Governmental	Primary	Female	13	Urban	Urban	6	4	7	Musilim	Single	parents	Both parents	Living together	Never	Never	Authoritarian	Some times	Excellent	First degree and above	First degree and above	Non Govenmental employee	Housewife	Not true	Not true	Not true	Not true	Some what true	Not true	Not true	Certainly true	Certainly true	Certainly true	Certainly true	Certainly true	Certainly true	Certainly true	Certainly true	Certainly true	Certainly true	Certainly true	Not true	Certainly true	Not true	Not true	Not true	Certainly true	Some what true	Not at all	Always
private	Secondary	Male	13	Urban	Urban	5	1	8	Musilim	Single	parents	Both parents	Living together	Never	Never	Authoritative	Never	Very good	Can read and write	Can read and write	Merchant	Housewife	Certainly true	Not true	Not true	Some what true	Not true	Not true	Certainly true	Certainly true	Certainly true	Not true	Certainly true	Not true	Not true	Certainly true	Certainly true	Not true	Certainly true	Not true	Not true	Certainly true	Certainly true	Not true	Some what true	Not true	Some what true	Extremely	Always
Governmental	Primary	Female	13	Urban	Urban	4	1	7	Orthodox	Single	parents	Both parents	Living together	Never	Never	Authoritarian	Never	Excellent	Can read and write	Diploma	others	Governmental employee	Certainly true	Certainly true	Not true	Certainly true	Not true	Not true	Certainly true	Certainly true	Certainly true	Not true	Certainly true	Not true	Not true	Certainly true	Not true	Not true	Certainly true	Not true	Not true	Certainly true	Certainly true	Not true	Not true	Not true	Certainly true	Extremely	Always
private	Primary	Female	13	Urban	Urban	7	2	7	Orthodox	Single	parents	Both parents	Living together	Never	Never	Authoritarian	Never	Excellent	Can read and write	Can read and write	Merchant	Housewife	Certainly true	Not true	Not true	Certainly true	Not true	Not true	Certainly true	Certainly true	Certainly true	Not true	Some what true	Not true	Not true	Certainly true	Not true	Not true	Certainly true	Not true	Not true	Certainly true	Certainly true	Not true	Some what true	Not true	Certainly true	Extremely	Very often
private	Primary	Male	13	Urban	Urban	4	1	7	others	Single	Non relative	Grand parents	Living together	Never	Never	Authoritarian	Never	Excellent	First degree and above	First degree and above	others	others	Certainly true	Not true	Not true	Certainly true	Not true	Certainly true	Certainly true	Not true	Not true	Not true	Certainly true	Not true	Not true	Certainly true	Not true	Some what true	Certainly true	Not true	Not true	Certainly true	Certainly true	Not true	Not true	Not true	Certainly true	Extremely	Always
private	Primary	Female	13	Urban	Urban	4	1	7	Orthodox	Single	Non relative	Both parents	Living together	Never	Never	Authoritarian	Never	Very good	Can read and write	Can read and write	Non Govenmental employee	Governmental employee	Some what true	Not true	Not true	Certainly true	Not true	Not true	Certainly true	Not true	Certainly true	Not true	Certainly true	Not true	Not true	Not true	Certainly true	Not true	Certainly true	Not true	Not true	Certainly true	Some what true	Not true	Some what true	Not true	Certainly true	Extremely	Quite often
private	Primary	Female	13	Urban	Urban	5	2	7	Musilim	Single	parents	Mother only	Divorced	Some times	Never	Authoritative	Never	Very good	Diploma	Primary education(1-8)	Governmental employee	Governmental employee	Some what true	Not true	Not true	Some what true	Some what true	Not true	Some what true	Some what true	Some what true	Not true	Certainly true	Not true	Not true	Some what true	Not true	Not true	Certainly true	Not true	Not true	Some what true	Certainly true	Not true	Some what true	Not true	Some what true	Very	Quite often
Governmental	Primary	Male	13	Rural	Rural	7	1	7	Musilim	Single	parents	Both parents	Living together	Never	Never	Authoritarian	Never	Excellent	Unable to read nd write	Unable to read nd write	Agreculture	Merchant	Certainly true	Not true	Some what true	Some what true	Some what true	Some what true	Some what true	Some what true	Certainly true	Some what true	Some what true	Some what true	Some what true	Not true	Some what true	Some what true	Certainly true	Some what true	Not true	Not true	Not true	Certainly true	Not true	Some what true	Not true	Moderatly	Quite often
private	Secondary	Female	13	Urban	Urban	4	6	7	Protestant	Single	parents	Both parents	Living together	Some times	Never	Authoritative	Never	Excellent	First degree and above	Secondary education	Non Govenmental employee	Housewife	Certainly true	Some what true	Not true	Certainly true	Not true	Not true	Certainly true	Not true	Certainly true	Not true	Certainly true	Not true	Not true	Some what true	Not true	Not true	Certainly true	Some what true	Some what true	Certainly true	Some what true	Not true	Some what true	Not true	Certainly true	Extremely	Always
Governmental	Primary	Female	13	Urban	Urban	7	5	7	Orthodox	Single	parents	Both parents	Living together	Never	Never	Authoritarian	Never	Very good	Secondary education	Primary education(1-8)	others	Merchant	Certainly true	Not true	Some what true	Some what true	Not true	Not true	Some what true	Not true	Some what true	Not true	Certainly true	Not true	Not true	Certainly true	Not true	Not true	Certainly true	Not true	Not true	Some what true	Certainly true	Not true	Certainly true	Not true	Some what true	Extremely	Quite often
private	Secondary	Female	13	Urban	Urban	4	1	7	Protestant	Single	parents	Both parents	Living together	Some times	Never	Authoritative	Some times	Excellent	Diploma	First degree and above	others	others	Some what true	Not true	Not true	Certainly true	Not true	Not true	Certainly true	Some what true	Some what true	Some what true	Certainly true	Not true	Some what true	Some what true	Some what true	Not true	Some what true	Not true	Certainly true	Some what true	Certainly true	Not true	Some what true	Some what true	Some what true	Very	Very often
private	Primary	Female	13	Urban	Urban	3	2	7	Protestant	Single	parents	Father only	separated due to employeement	Some times	Never	Authoritative	Never	Excellent	First degree and above	Secondary education	Governmental employee	Governmental employee	Certainly true	Not true	Certainly true	Some what true	Not true	Some what true	Certainly true	Certainly true	Certainly true	Not true	Not true	Not true	Certainly true	Certainly true	Not true	Not true	Certainly true	Not true	Not true	Some what true	Certainly true	Not true	Not true	Some what true	Certainly true	Extremely	Always
private	Primary	Male	13	Urban	Urban	5	1	7	Orthodox	Single	parents	Both parents	Living together	Never	Never	Authoritarian	Never	Excellent	Diploma	Diploma	Merchant	Housewife	Certainly true	Some what true	Not true	Some what true	Not true	Not true	Certainly true	Some what true	Certainly true	Not true	Certainly true	Not true	Not true	Certainly true	Not true	Not true	Certainly true	Not true	Not true	Certainly true	Some what true	Not true	Some what true	Not true	Certainly true	Extremely	Always
private	Primary	Female	13	Urban	Urban	5	2	7	Orthodox	Single	parents	Mother only	Widowed	Some times	Never	Authoritarian	Never	Excellent	First degree and above	Can read and write	Governmental employee	Merchant	Not true	Not true	Some what true	Certainly true	Not true	Some what true	Some what true	Not true	Certainly true	Some what true	Some what true	Not true	Not true	Certainly true	Certainly true	Not true	Certainly true	Some what true	Not true	Certainly true	Certainly true	Not true	Certainly true	Certainly true	Certainly true	Extremely	Always
Governmental	Primary	Female	13	Urban	Urban	3	1	7	Musilim	Single	parents	Father only	Divorced	Never	Never	Authoritative	Some times	Very good	Can read and write	Can read and write	others	Governmental employee	Some what true	Not true	Certainly true	Not true	Not true	Not true	Certainly true	Not true	Not true	Certainly true	Certainly true	Not true	Certainly true	Some what true	Some what true	Not true	Certainly true	Not true	Not true	Not true	Certainly true	Not true	Some what true	Not true	Certainly true	Moderatly	Quite often
private	Primary	Male	13	Urban	Urban	6	2	7	Musilim	Single	parents	Both parents	Living together	Never	Never	Authoritarian	Never	Excellent	Can read and write	Diploma	others	Governmental employee	Certainly true	Not true	Not true	Some what true	Not true	Not true	Certainly true	Not true	Some what true	Not true	Certainly true	Not true	Not true	Some what true	Not true	Not true	Some what true	Not true	Not true	Certainly true	Certainly true	Not true	Not true	Not true	Some what true	Extremely	Quite often
Governmental	Primary	Male	13	Urban	Urban	9	1	8	Musilim	Single	parents	Both parents	Living together	Never	Never	Authoritarian	Never	Excellent	Can read and write	Unable to read nd write	Agreculture	others	Some what true	Some what true	Not true	Not true	Not true	Certainly true	Certainly true	Not true	Certainly true	Not true	Certainly true	Certainly true	Not true	Not true	Not true	Not true	Certainly true	Some what true	Not true	Some what true	Not true	Some what true	Certainly true	Not true	Certainly true	Extremely	Always
private	Primary	Female	13	Urban	Urban	4	1	7	Orthodox	Single	parents	Both parents	Living together	Some times	Never	Authoritarian	Never	Excellent	First degree and above	First degree and above	Non Govenmental employee	others	Certainly true	Not true	Not true	Certainly true	Not true	Not true	Certainly true	Not true	Certainly true	Not true	Certainly true	Not true	Not true	Some what true	Not true	Not true	Certainly true	Not true	Not true	Certainly true	Certainly true	Not true	Not true	Some what true	Some what true	Extremely	Always
Governmental	Primary	Male	13	Urban	Urban	6	2	7	Musilim	Married	parents	Both parents	Living together	Never	Never	Authoritarian	Never	Excellent	Unable to read nd write	Unable to read nd write	Merchant	Merchant	Not true	Not true	Not true	Not true	Not true	Not true	Some what true	Not true	Some what true	Not true	Certainly true	Not true	Not true	Some what true	Not true	Not true	Some what true	Some what true	Some what true	Some what true	Some what true	Not true	Some what true	Not true	Certainly true	Moderatly	Quite often
Governmental	Primary	Female	13	Rural	Rural	8	1	7	Musilim	Single	parents	Both parents	Living together	Never	Never	Neglectful	Never	Excellent	Unable to read nd write	Unable to read nd write	Agreculture	Agreculture	Some what true	Certainly true	Not true	Not true	Not true	Some what true	Certainly true	Not true	Some what true	Not true	Certainly true	Not true	Not true	Certainly true	Not true	Not true	Certainly true	Not true	Not true	Certainly true	Certainly true	Not true	Certainly true	Not true	Certainly true	Extremely	Quite often
private	Primary	Female	13	Urban	Urban	7	3	7	Musilim	Single	parents	Both parents	Living together	Never	Never	Authoritarian	Never	Excellent	First degree and above	Diploma	Governmental employee	Housewife	Certainly true	Not true	Not true	Not true	Not true	Not true	Certainly true	Not true	Certainly true	Not true	Certainly true	Not true	Not true	Certainly true	Certainly true	Not true	Certainly true	Not true	Not true	Certainly true	Certainly true	Not true	Certainly true	Not true	Certainly true	Very	Never
private	Primary	Female	13	Urban	Urban	5	2	7	Orthodox	Single	parents	Both parents	separated due to employeement	Never	Never	Authoritarian	Never	Very good	First degree and above	Diploma	Non Govenmental employee	Governmental employee	Certainly true	Not true	Not true	Some what true	Not true	Not true	Certainly true	Some what true	Some what true	Not true	Certainly true	Not true	Not true	Some what true	Not true	Not true	Certainly true	Not true	Not true	Certainly true	Certainly true	Not true	Not true	Not true	Certainly true	Moderatly	Quite often
Governmental	Secondary	Male	13	Rural	Urban	6	2	7	Musilim	Single	parents	Both parents	Living together	Never	Never	Authoritarian	Never	Very good	Primary education(1-8)	Unable to read nd write	Agreculture	Merchant	Certainly true	Some what true	Not true	Certainly true	Not true	Certainly true	Not true	Certainly true	Certainly true	Not true	Certainly true	Not true	Not true	Certainly true	Not true	Some what true	Certainly true	Not true	Not true	Certainly true	Certainly true	Not true	Some what true	Not true	Some what true	Not at all	Seldom
Governmental	Secondary	Female	13	Urban	Urban	6	2	11	Musilim	Single	parents	Both parents	Living together	Never	Never	Permissive	Never	Excellent	Unable to read nd write	Unable to read nd write	Governmental employee	Governmental employee	Certainly true	Certainly true	Certainly true	Certainly true	Certainly true	Certainly true	Certainly true	Certainly true	Certainly true	Certainly true	Certainly true	Certainly true	Certainly true	Certainly true	Certainly true	Certainly true	Certainly true	Certainly true	Certainly true	Certainly true	Certainly true	Certainly true	Not true	Not true	Not true	Extremely	Always
Governmental	Secondary	Female	13	Rural	Rural	6	12	7	Musilim	Single	parents	Both parents	Living together	Some times	Never	Authoritarian	Never	Excellent	Can read and write	Unable to read nd write	Agreculture	Housewife	Certainly true	Not true	Not true	Not true	Not true	Certainly true	Certainly true	Certainly true	Certainly true	Some what true	Certainly true	Not true	Not true	Some what true	Certainly true	Certainly true	Certainly true	Not true	Certainly true	Certainly true	Certainly true	Not true	Certainly true	Not true	Certainly true	Extremely	Always
Governmental	Primary	Female	13	Urban	Urban	8	5	7	Musilim	Single	parents	Both parents	Living together	Never	Never	Authoritarian	Never	Excellent	Can read and write	Can read and write	Non Govenmental employee	Merchant	Certainly true	Some what true	Some what true	Some what true	Some what true	Certainly true	Certainly true	Certainly true	Certainly true	Some what true	Certainly true	Some what true	Some what true	Some what true	Some what true	Certainly true	Certainly true	Not true	Not true	Some what true	Not true	Certainly true	Some what true	Certainly true	Some what true	Very	Very often
private	Primary	Female	13	Urban	Urban	4	2	8	Orthodox	Single	parents	Both parents	Living together	Never	Never	Authoritarian	Never	Excellent	First degree and above	First degree and above	Governmental employee	Governmental employee	Certainly true	Not true	Not true	Certainly true	Not true	Not true	Not true	Not true	Certainly true	Not true	Certainly true	Not true	Not true	Some what true	Not true	Not true	Some what true	Not true	Not true	Not true	Not true	Not true	Some what true	Not true	Some what true	Extremely	Always
private	Primary	Male	13	Urban	Urban	6	2	7	Protestant	Single	parents	Both parents	Living together	Some times	Never	Authoritarian	Some times	Excellent	First degree and above	Diploma	Governmental employee	Housewife	Certainly true	Not true	Some what true	Certainly true	Not true	Some what true	Certainly true	Some what true	Certainly true	Not true	Certainly true	Not true	Not true	Some what true	Not true	Not true	Certainly true	Not true	Some what true	Certainly true	Some what true	Not true	Certainly true	Not true	Certainly true	Extremely	Always
private	Primary	Male	13	Urban	Urban	5	3	8	Protestant	Single	parents	Both parents	Living together	Never	Never	Authoritarian	Never	Excellent	Can read and write	Can read and write	others	Governmental employee	Certainly true	Certainly true	Certainly true	Certainly true	Some what true	Certainly true	Certainly true	Some what true	Certainly true	Not true	Some what true	Certainly true	Certainly true	Not true	Certainly true	Certainly true	Certainly true	Certainly true	Certainly true	Certainly true	Not true	Certainly true	Not true	Not true	Certainly true	Extremely	Never
private	Primary	Female	13	Urban	Urban	8	2	7	Musilim	Single	parents	Both parents	Living together	Some times	Never	Authoritarian	Never	Excellent	First degree and above	Can read and write	Governmental employee	Merchant	Certainly true	Not true	Not true	Certainly true	Not true	Not true	Certainly true	Certainly true	Certainly true	Not true	Certainly true	Not true	Some what true	Certainly true	Not true	Not true	Certainly true	Not true	Not true	Certainly true	Certainly true	Not true	Certainly true	Some what true	Certainly true	Moderatly	Never
Governmental	Primary	Female	13	Rural	Rural	2	7	7	Musilim	Single	parents	Both parents	Living together	Never	Never	Neglectful	Never	Excellent	Can read and write	Can read and write	Merchant	Merchant	Certainly true	Certainly true	Not true	Some what true	Not true	Not true	Not true	Certainly true	Certainly true	Not true	Certainly true	Not true	Not true	Certainly true	Not true	Not true	Certainly true	Not true	Not true	Certainly true	Not true	Not true	Certainly true	Not true	Certainly true	Extremely	Always
Governmental	Primary	Female	13	Rural	Rural	10	3	7	Musilim	Single	parents	Both parents	separated due to employeement	Some times	Some times	Authoritative	Never	Excellent	Can read and write	First degree and above	Non Govenmental employee	others	Not true	Some what true	Not true	Not true	Certainly true	Some what true	Some what true	Certainly true	Some what true	Certainly true	Certainly true	Certainly true	Certainly true	Some what true	Certainly true	Some what true	Some what true	Not true	Some what true	Not true	Some what true	Certainly true	Not true	Some what true	Some what true	slightly	Always
private	Primary	Female	13	Urban	Urban	5	1	8	Musilim	Single	parents	Both parents	separated due to employeement	Never	Never	Authoritarian	Never	Excellent	Secondary education	Can read and write	Governmental employee	Housewife	Certainly true	Not true	Some what true	Certainly true	Not true	Some what true	Some what true	Some what true	Certainly true	Not true	Certainly true	Not true	Not true	Some what true	Some what true	Not true	Some what true	Not true	Some what true	Certainly true	Certainly true	Not true	Some what true	Not true	Some what true	Extremely	Always
private	Primary	Female	13	Urban	Urban	5	3	7	Musilim	Married	parents	Both parents	Living together	Some times	Never	Authoritarian	Never	Excellent	Diploma	Secondary education	Governmental employee	Merchant	Some what true	Not true	Not true	Certainly true	Not true	Not true	Some what true	Not true	Certainly true	Not true	Certainly true	Not true	Not true	Certainly true	Not true	Not true	Certainly true	Not true	Some what true	Certainly true	Certainly true	Not true	Certainly true	Not true	Certainly true	Extremely	Always
private	Primary	Female	13	Urban	Urban	6	1	8	Musilim	Single	Relatives	Grand parents	Divorced	Never	Never	Authoritarian	Never	Very good	Can read and write	Can read and write	Merchant	Housewife	Certainly true	Not true	Not true	Certainly true	Some what true	Not true	Certainly true	Certainly true	Certainly true	Not true	Certainly true	Not true	Some what true	Certainly true	Not true	Not true	Certainly true	Not true	Not true	Certainly true	Certainly true	Not true	Certainly true	Some what true	Certainly true	Moderatly	Very often
Governmental	Primary	Male	13	Rural	Rural	5	1	8	Musilim	Single	parents	Both parents	Living together	Never	Never	Authoritarian	Never	Excellent	Primary education(1-8)	Unable to read nd write	Agreculture	Agreculture	Certainly true	Certainly true	Not true	Certainly true	Not true	Certainly true	Certainly true	Certainly true	Certainly true	Certainly true	Certainly true	Certainly true	Not true	Certainly true	Not true	Not true	Not true	Not true	Certainly true	Certainly true	Certainly true	Not true	Certainly true	Not true	Certainly true	Extremely	Always
private	Primary	Female	13	Urban	Urban	6	4	7	Protestant	Married	parents	Both parents	Living together	Never	Never	Authoritarian	Never	Excellent	Unable to read nd write	Can read and write	Merchant	Merchant	Certainly true	Not true	Not true	Certainly true	Not true	Not true	Certainly true	Certainly true	Some what true	Not true	Certainly true	Not true	Not true	Certainly true	Not true	Not true	Certainly true	Not true	Not true	Certainly true	Certainly true	Not true	Not true	Not true	Certainly true	Extremely	Always
Governmental	Primary	Female	13	Urban	Urban	5	3	7	Musilim	Single	parents	Mother only	Living together	Some times	Never	Authoritarian	Always	Bad	Unable to read nd write	Unable to read nd write	Merchant	Non Govenmental employee	Not true	Some what true	Certainly true	Not true	Some what true	Certainly true	Not true	Some what true	Certainly true	Not true	Some what true	Certainly true	Not true	Some what true	Not true	Some what true	Certainly true	Certainly true	Not true	Some what true	Certainly true	Not true	Some what true	Certainly true	Not true	Not at all	Seldom
Governmental	Primary	Female	13	Urban	Urban	3	3	7	Orthodox	Single	parents	others	separated due to employeement	Never	Never	Authoritarian	Never	Fair	Can read and write	Can read and write	Merchant	Housewife	Certainly true	Not true	Some what true	Certainly true	Not true	Certainly true	Certainly true	Some what true	Certainly true	Not true	Certainly true	Not true	Not true	Certainly true	Not true	Not true	Certainly true	Not true	Not true	Certainly true	Certainly true	Not true	Some what true	Certainly true	Certainly true	Extremely	Always
private	Primary	Female	13	Urban	Urban	5	1	7	Musilim	others	parents	Both parents	Living together	Never	Never	Authoritative	Never	Excellent	Can read and write	Can read and write	Governmental employee	Governmental employee	Certainly true	Not true	Not true	Certainly true	Some what true	Not true	Certainly true	Not true	Certainly true	Not true	Certainly true	Not true	Not true	Certainly true	Not true	Not true	Certainly true	Not true	Not true	Certainly true	Certainly true	Not true	Not true	Some what true	Certainly true	Extremely	Always
Governmental	Primary	Female	13	Rural	Rural	9	7	7	Musilim	Single	parents	Both parents	Living together	Never	Never	Permissive	Never	Excellent	Secondary education	Secondary education	Merchant	others	Some what true	Some what true	Certainly true	Certainly true	Some what true	Not true	Certainly true	Not true	Certainly true	Not true	Certainly true	Not true	Not true	Certainly true	Certainly true	Certainly true	Not true	Not true	Not true	Certainly true	Not true	Not true	Certainly true	Not true	Certainly true	Extremely	Never
private	Primary	Female	13	Urban	Urban	5	1	8	Musilim	Single	parents	Mother only	Living together	Never	Never	Authoritarian	Never	Very good	Diploma	Can read and write	Governmental employee	Housewife	Certainly true	Not true	Not true	Certainly true	Some what true	Not true	Certainly true	Certainly true	Certainly true	Not true	Certainly true	Some what true	Not true	Certainly true	Not true	Not true	Certainly true	Not true	Not true	Certainly true	Certainly true	Not true	Certainly true	Not true	Certainly true	Moderatly	Very often
private	Primary	Male	13	Urban	Urban	8	1	7	Musilim	Single	parents	Both parents	Living together	Never	Some times	Permissive	Never	Excellent	Diploma	Diploma	Governmental employee	Governmental employee	Certainly true	Not true	Not true	Not true	Not true	Certainly true	Some what true	Some what true	Certainly true	Not true	Not true	Not true	Not true	Some what true	Certainly true	Not true	Some what true	Not true	Not true	Some what true	Some what true	Not true	Some what true	Not true	Some what true	Extremely	Always
private	Primary	Female	13	Urban	Urban	5	1	8	Orthodox	Single	parents	Both parents	Living together	Never	Never	Authoritarian	Never	Excellent	Secondary education	Secondary education	Governmental employee	Non Govenmental employee	Certainly true	Not true	Not true	Some what true	Not true	Some what true	Certainly true	Some what true	Some what true	Not true	Certainly true	Not true	Not true	Certainly true	Some what true	Not true	Some what true	Not true	Not true	Certainly true	Certainly true	Not true	Some what true	Not true	Certainly true	Extremely	Always
private	Primary	Female	13	Urban	Urban	3	1	7	Orthodox	Single	parents	Both parents	Living together	Never	Never	Authoritarian	Never	Excellent	Can read and write	First degree and above	Merchant	Non Govenmental employee	Certainly true	Not true	Some what true	Certainly true	Not true	Not true	Certainly true	Certainly true	Certainly true	Not true	Certainly true	Not true	Not true	Certainly true	Not true	Not true	Certainly true	Not true	Some what true	Certainly true	Certainly true	Not true	Not true	Some what true	Certainly true	Extremely	Always
Governmental	Primary	Male	13	Urban	Urban	4	3	7	Musilim	Single	parents	Both parents	Living together	Never	Never	Authoritarian	Never	Very good	Can read and write	Diploma	others	others	Certainly true	Some what true	Certainly true	Certainly true	Not true	Certainly true	Certainly true	Not true	Some what true	Some what true	Certainly true	Not true	Not true	Some what true	Not true	Some what true	Not true	Not true	Not true	Certainly true	Some what true	Not true	Some what true	Not true	Certainly true	Extremely	Very often
Governmental	Primary	Male	13	Urban	Urban	6	3	8	Musilim	Single	parents	Both parents	Living together	Never	Never	Authoritarian	Never	Excellent	Can read and write	Can read and write	Governmental employee	Governmental employee	Not true	Not true	Not true	Certainly true	Not true	Not true	Certainly true	Not true	Certainly true	Not true	Certainly true	Not true	Not true	Certainly true	Not true	Not true	Certainly true	Not true	Not true	Certainly true	Certainly true	Not true	Certainly true	Certainly true	Certainly true	Not at all	Always
private	Primary	Female	13	Urban	Urban	5	3	7	Orthodox	Single	parents	Both parents	Living together	Some times	Never	Authoritative	Never	Fair	Can read and write	Can read and write	Governmental employee	Governmental employee	Some what true	Not true	Not true	Certainly true	Not true	Not true	Some what true	Some what true	Not true	Not true	Certainly true	Not true	Not true	Certainly true	Certainly true	Not true	Some what true	Not true	Certainly true	Certainly true	Certainly true	Not true	Some what true	Certainly true	Some what true	Moderatly	Very often
Governmental	Primary	Female	13	Urban	Urban	4	2	7	Musilim	Single	parents	Both parents	Living together	Never	Never	Authoritarian	Never	Excellent	Diploma	Can read and write	Governmental employee	Housewife	Certainly true	Not true	Not true	Not true	Not true	Not true	Certainly true	Not true	Certainly true	Not true	Certainly true	Not true	Not true	Certainly true	Not true	Not true	Certainly true	Not true	Not true	Certainly true	Certainly true	Not true	Not true	Not true	Certainly true	Extremely	Always
Governmental	Primary	Male	13	Rural	Rural	10	5	7	Musilim	Single	parents	Both parents	Living together	Never	Never	Authoritarian	Some times	Very good	Can read and write	Unable to read nd write	Agreculture	Agreculture	Some what true	Certainly true	Some what true	Some what true	Not true	Some what true	Not true	Some what true	Some what true	Some what true	Some what true	Some what true	Some what true	Not true	Some what true	Certainly true	Not true	Some what true	Some what true	Some what true	Some what true	Some what true	Not true	Some what true	Some what true	slightly	Quite often
private	Primary	Female	13	Urban	Urban	5	3	7	Orthodox	Married	parents	Both parents	Living together	Never	Never	Authoritarian	Never	Very good	Diploma	First degree and above	others	Governmental employee	Not true	Not true	Not true	Some what true	Not true	Not true	Certainly true	Certainly true	Certainly true	Not true	Certainly true	Not true	Not true	Certainly true	Some what true	Not true	Certainly true	Not true	Not true	Certainly true	Certainly true	Not true	Certainly true	Not true	Certainly true	Extremely	Always
Governmental	Primary	Male	13	Rural	Rural	5	2	7	Musilim	Married	parents	Both parents	Living together	Never	Never	Authoritarian	Never	Excellent	Can read and write	Can read and write	Agreculture	Agreculture	Certainly true	Some what true	Some what true	Not true	Not true	Some what true	Certainly true	Some what true	Certainly true	Not true	Certainly true	Not true	Not true	Not true	Not true	Certainly true	Some what true	Not true	Not true	Some what true	Not true	Some what true	Certainly true	Not true	Certainly true	Moderatly	Quite often
private	Primary	Female	13	Urban	Urban	5	2	7	Orthodox	Single	parents	Both parents	Living together	Some times	Never	Authoritative	Some times	Very good	Diploma	Secondary education	Governmental employee	Housewife	Some what true	Some what true	Not true	Certainly true	Not true	Not true	Certainly true	Some what true	Certainly true	Not true	Certainly true	Not true	Some what true	Certainly true	Some what true	Not true	Certainly true	Not true	Not true	Certainly true	Some what true	Not true	Some what true	Not true	Some what true	Moderatly	Always
Governmental	Primary	Female	13	Rural	Rural	7	3	8	Musilim	Single	parents	Both parents	Living together	Some times	Never	Authoritarian	Never	Very good	Can read and write	Can read and write	Agreculture	Housewife	Certainly true	Not true	Not true	Not true	Not true	Some what true	Certainly true	Certainly true	Certainly true	Certainly true	Certainly true	Not true	Not true	Certainly true	Some what true	Certainly true	Certainly true	Certainly true	Certainly true	Certainly true	Certainly true	Not true	Certainly true	Certainly true	Certainly true	Moderatly	Very often
private	Primary	Female	13	Urban	Urban	8	1	7	Musilim	Single	parents	Both parents	Living together	Never	Never	Authoritarian	Never	Very good	Diploma	First degree and above	Merchant	Merchant	Certainly true	Not true	Some what true	Certainly true	Not true	Some what true	Certainly true	Not true	Certainly true	Not true	Certainly true	Some what true	Not true	Certainly true	Not true	Not true	Certainly true	Not true	Not true	Certainly true	Certainly true	Not true	Some what true	Not true	Certainly true	Extremely	Seldom
Governmental	Primary	Female	13	Urban	Urban	5	1	7	Musilim	Single	parents	Both parents	Living together	Never	Never	Authoritarian	Never	Very good	Diploma	Diploma	Non Govenmental employee	Merchant	Some what true	Not true	Not true	Some what true	Not true	Not true	Not true	Not true	Some what true	Not true	Not true	Not true	Not true	Certainly true	Not true	Not true	Not true	Not true	Not true	Certainly true	Certainly true	Not true	Some what true	Not true	Certainly true	Very	Very often
Governmental	Primary	Male	13	Rural	Rural	9	5	8	Musilim	Single	parents	Both parents	Living together	Some times	Never	Authoritarian	Never	Excellent	Can read and write	Unable to read nd write	Agreculture	Housewife	Certainly true	Not true	Not true	Not true	Not true	Certainly true	Not true	Not true	Certainly true	Not true	Certainly true	Not true	Not true	Certainly true	Not true	Certainly true	Not true	Certainly true	Certainly true	Certainly true	Certainly true	Not true	Certainly true	Certainly true	Certainly true	slightly	Never
Governmental	Primary	Male	13	Rural	Rural	10	10	7	Musilim	Single	parents	Both parents	Widowed	Never	Never	Authoritarian	Never	Excellent	Unable to read nd write	First degree and above	Governmental employee	Governmental employee	Some what true	Certainly true	Not true	Some what true	Some what true	Certainly true	Some what true	Some what true	Not true	Some what true	Certainly true	Not true	Some what true	Certainly true	Not true	Not true	Some what true	Certainly true	Not true	Some what true	Some what true	Some what true	Not true	Certainly true	Some what true	Extremely	Never
Governmental	Primary	Female	13	Urban	Urban	4	2	8	Protestant	Single	Relatives	Both parents	Living together	Some times	Never	Permissive	Never	Excellent	First degree and above	First degree and above	Governmental employee	Governmental employee	Certainly true	Some what true	Not true	Not true	Not true	Not true	Certainly true	Certainly true	Certainly true	Not true	Certainly true	Some what true	Not true	Certainly true	Not true	Not true	Certainly true	Not true	Not true	Certainly true	Certainly true	Certainly true	Certainly true	Not true	Certainly true	Moderatly	Very often
Governmental	Primary	Female	13	Urban	Urban	4	1	7	Orthodox	Single	parents	Both parents	Living together	Never	Never	Permissive	Never	Excellent	First degree and above	Diploma	Governmental employee	Governmental employee	Some what true	Not true	Not true	Some what true	Not true	Not true	Some what true	Some what true	Some what true	Not true	Some what true	Not true	Not true	Some what true	Not true	Not true	Some what true	Not true	Not true	Some what true	Some what true	Not true	Some what true	Certainly true	Some what true	Extremely	Always
Governmental	Primary	Female	13	Urban	Urban	6	6	8	Musilim	Single	Relatives	Both parents	separated due to employeement	Never	Never	Authoritarian	Never	Excellent	Primary education(1-8)	Primary education(1-8)	Non Govenmental employee	Non Govenmental employee	Certainly true	Some what true	Certainly true	Certainly true	Certainly true	Certainly true	Not true	Certainly true	Not true	Certainly true	Not true	Some what true	Some what true	Not true	Some what true	Not true	Not true	Certainly true	Certainly true	Certainly true	Certainly true	Certainly true	Not true	Certainly true	Certainly true	slightly	Seldom
Governmental	Primary	Male	13	Urban	Urban	4	1	8	Musilim	Single	parents	Both parents	Living together	Never	Never	Authoritarian	Never	Very good	First degree and above	Primary education(1-8)	Non Govenmental employee	Governmental employee	Certainly true	Not true	Certainly true	Certainly true	Not true	Some what true	Certainly true	Some what true	Certainly true	Certainly true	Certainly true	Not true	Not true	Some what true	Not true	Not true	Certainly true	Not true	Some what true	Certainly true	Certainly true	Not true	Not true	Not true	Certainly true	Very	Always
Governmental	Primary	Female	13	Urban	Urban	4	1	7	Orthodox	Single	parents	Both parents	Living together	Never	Never	Authoritarian	Never	Excellent	Can read and write	Can read and write	others	Housewife	Certainly true	Not true	Certainly true	Certainly true	Not true	Certainly true	Certainly true	Some what true	Certainly true	Not true	Certainly true	Not true	Not true	Certainly true	Not true	Certainly true	Certainly true	Not true	Not true	Certainly true	Certainly true	Not true	Some what true	Not true	Certainly true	Extremely	Always
private	Primary	Female	13	Urban	Urban	6	1	7	Musilim	Single	parents	Both parents	Living together	Never	Never	Authoritative	Never	Excellent	First degree and above	First degree and above	others	others	Some what true	Not true	Not true	Some what true	Not true	Not true	Certainly true	Certainly true	Certainly true	Not true	Certainly true	Not true	Not true	Certainly true	Not true	Not true	Certainly true	Not true	Not true	Certainly true	Certainly true	Not true	Certainly true	Certainly true	Certainly true	Extremely	Always
private	Primary	Female	13	Urban	Urban	10	4	7	Musilim	Single	parents	Both parents	Divorced	Some times	Never	Authoritarian	Never	Excellent	First degree and above	Secondary education	Governmental employee	Merchant	Certainly true	Not true	Not true	Certainly true	Not true	Not true	Certainly true	Certainly true	Certainly true	Certainly true	Certainly true	Not true	Not true	Certainly true	Not true	Not true	Certainly true	Not true	Not true	Certainly true	Certainly true	Not true	Some what true	Some what true	Certainly true	Extremely	Always
Governmental	Secondary	Male	13	Urban	Urban	5	3	10	Orthodox	Single	parents	Both parents	Living together	Never	Never	Authoritarian	Never	Very good	First degree and above	Primary education(1-8)	Governmental employee	Governmental employee	Certainly true	Not true	Not true	Certainly true	Not true	Some what true	Certainly true	Not true	Some what true	Not true	Certainly true	Not true	Not true	Certainly true	Not true	Not true	Certainly true	Not true	Not true	Certainly true	Certainly true	Not true	Some what true	Not true	Certainly true	Extremely	Always
Governmental	Primary	Male	13	Rural	Rural	2	6	8	Musilim	Single	parents	Mother only	Widowed	Never	Never	Authoritative	Some times	Fair	Can read and write	Primary education(1-8)	Agreculture	Agreculture	Some what true	Some what true	Not true	Not true	Some what true	Some what true	Some what true	Some what true	Certainly true	Some what true	Some what true	Certainly true	Certainly true	Certainly true	Some what true	Some what true	Certainly true	Some what true	Some what true	Some what true	Some what true	Not true	Certainly true	Some what true	Certainly true	Moderatly	Very often
private	Primary	Female	13	Urban	Urban	4	1	7	Protestant	Single	parents	Both parents	Living together	Never	Never	Authoritarian	Never	Bad	Can read and write	Secondary education	others	others	Certainly true	Not true	Not true	Certainly true	Not true	Not true	Certainly true	Not true	Certainly true	Not true	Certainly true	Not true	Some what true	Not true	Not true	Not true	Certainly true	Not true	Not true	Certainly true	Certainly true	Not true	Not true	Not true	Certainly true	Very	Always
Governmental	Primary	Female	13	Urban	Urban	8	4	7	Orthodox	Married	parents	Both parents	Living together	Never	Never	Authoritarian	Never	Excellent	First degree and above	Secondary education	Governmental employee	Governmental employee	Certainly true	Not true	Certainly true	Some what true	Some what true	Some what true	Certainly true	Some what true	Certainly true	Not true	Certainly true	Certainly true	Some what true	Some what true	Some what true	Not true	Certainly true	Not true	Not true	Certainly true	Certainly true	Not true	Some what true	Certainly true	Some what true	Extremely	Very often
Governmental	Secondary	Female	13	Urban	Urban	4	4	9	Orthodox	Single	parents	Both parents	Living together	Never	Never	Authoritarian	Never	Excellent	Secondary education	First degree and above	Merchant	others	Not true	Not true	Not true	Some what true	Not true	Some what true	Certainly true	Certainly true	Not true	Not true	Certainly true	Not true	Certainly true	Certainly true	Not true	Not true	Certainly true	Not true	Some what true	Certainly true	Certainly true	Not true	Certainly true	Certainly true	Certainly true	Extremely	Very often
Governmental	Primary	Male	13	Rural	Rural	9	2	7	Musilim	Single	parents	Both parents	Living together	Always	Always	Neglectful	Never	Excellent	Can read and write	Unable to read nd write	Agreculture	Housewife	Some what true	Some what true	Not true	Some what true	Not true	Certainly true	Some what true	Not true	Some what true	Some what true	Certainly true	Not true	Not true	Not true	Not true	Not true	Not true	Some what true	Not true	Certainly true	Some what true	Not true	Some what true	Not true	Some what true	Very	Seldom
Governmental	Secondary	Female	13	Rural	Urban	6	4	10	Orthodox	Single	parents	Living with spouse	separated due to employeement	Some times	Some times	Authoritative	Always	Bad	Primary education(1-8)	Primary education(1-8)	Governmental employee	Non Govenmental employee	Some what true	Certainly true	Not true	Some what true	Not true	Certainly true	Certainly true	Some what true	Some what true	Certainly true	Certainly true	Not true	Not true	Some what true	Not true	Some what true	Certainly true	Not true	Some what true	Some what true	Not true	Some what true	Certainly true	Some what true	Certainly true	Moderatly	Always
Governmental	Primary	Male	13	Urban	Urban	2	2	8	Orthodox	Single	parents	Mother only	separated due to employeement	Never	Never	Authoritative	Some times	Very good	Secondary education	Secondary education	Governmental employee	Housewife	Some what true	Some what true	Not true	Certainly true	Certainly true	Not true	Certainly true	Certainly true	Certainly true	Not true	Certainly true	Not true	Some what true	Certainly true	Some what true	Some what true	Certainly true	Not true	Some what true	Some what true	Some what true	Not true	Some what true	Some what true	Some what true	Extremely	Always
private	Primary	Female	13	Urban	Urban	4	2	7	Orthodox	Single	parents	Both parents	Living together	Never	Never	Authoritarian	Never	Fair	First degree and above	Diploma	others	Non Govenmental employee	Some what true	Not true	Some what true	Some what true	Some what true	Some what true	Some what true	Certainly true	Certainly true	Not true	Certainly true	Not true	Some what true	Some what true	Some what true	Certainly true	Certainly true	Some what true	Not true	Certainly true	Certainly true	Not true	Some what true	Not true	Some what true	Moderatly	Quite often
Governmental	Primary	Male	13	Rural	Rural	6	1	8	Musilim	Single	parents	Both parents	Living together	Never	Never	Authoritarian	Never	Excellent	Can read and write	Can read and write	Agreculture	Housewife	Certainly true	Some what true	Not true	Some what true	Not true	Certainly true	Certainly true	Not true	Some what true	Not true	Certainly true	Some what true	Not true	Certainly true	Not true	Not true	Some what true	Not true	Not true	Some what true	Not true	Not true	Certainly true	Not true	Certainly true	slightly	Seldom
Governmental	Primary	Male	13	Urban	Urban	4	2	7	Musilim	Single	parents	Both parents	Living together	Never	Never	Authoritarian	Always	Very good	First degree and above	First degree and above	Governmental employee	Governmental employee	Certainly true	Certainly true	Not true	Certainly true	Certainly true	Not true	Certainly true	Certainly true	Certainly true	Not true	Certainly true	Not true	Not true	Certainly true	Not true	Certainly true	Certainly true	Not true	Not true	Certainly true	Certainly true	Not true	Certainly true	Not true	Not true	Not at all	Very often
Governmental	Primary	Male	13	Urban	Urban	7	1	8	Musilim	Single	parents	Both parents	Living together	Never	Never	Authoritative	Never	Excellent	First degree and above	First degree and above	Governmental employee	Governmental employee	Certainly true	Not true	Not true	Certainly true	Not true	Some what true	Certainly true	Not true	Certainly true	Not true	Certainly true	Not true	Not true	Certainly true	Not true	Not true	Certainly true	Not true	Not true	Certainly true	Certainly true	Not true	Certainly true	Not true	Certainly true	Very	Very often
private	Secondary	Male	13	Urban	Urban	8	1	9	Musilim	Single	parents	Both parents	Living together	Never	Never	Authoritative	Never	Very good	Primary education(1-8)	Can read and write	Merchant	Merchant	Some what true	Some what true	Not true	Not true	Not true	Not true	Certainly true	Not true	Certainly true	Not true	Certainly true	Not true	Not true	Some what true	Some what true	Some what true	Some what true	Not true	Some what true	Certainly true	Some what true	Not true	Certainly true	Some what true	Some what true	slightly	Seldom
Governmental	Primary	Male	13	Urban	Urban	7	7	7	Musilim	Single	parents	Both parents	Living together	Some times	Never	Authoritarian	Never	Excellent	Secondary education	Unable to read nd write	Governmental employee	Housewife	Certainly true	Not true	Certainly true	Certainly true	Not true	Some what true	Certainly true	Not true	Some what true	Not true	Certainly true	Not true	Not true	Some what true	Certainly true	Some what true	Not true	Some what true	Certainly true	Certainly true	Not true	Certainly true	Certainly true	Certainly true	Not true	Extremely	Always
Governmental	Primary	Female	13	Urban	Urban	6	1	7	Orthodox	Single	parents	Both parents	Living together	Never	Never	Authoritarian	Never	Excellent	Can read and write	Can read and write	Merchant	Housewife	Some what true	Not true	Not true	Some what true	Not true	Not true	Certainly true	Not true	Some what true	Not true	Certainly true	Not true	Not true	Certainly true	Not true	Not true	Certainly true	Not true	Not true	Certainly true	Certainly true	Not true	Some what true	Some what true	Certainly true	Extremely	Always
private	Primary	Male	13	Urban	Urban	4	1	7	Protestant	Single	parents	Both parents	Living together	Never	Never	Authoritarian	Never	Excellent	Secondary education	Primary education(1-8)	Governmental employee	Merchant	Certainly true	Not true	Not true	Certainly true	Not true	Certainly true	Certainly true	Not true	Certainly true	Not true	Certainly true	Not true	Not true	Certainly true	Not true	Not true	Certainly true	Not true	Not true	Certainly true	Certainly true	Not true	Certainly true	Not true	Certainly true	Not at all	Never
Governmental	Primary	Female	13	Urban	Urban	6	3	7	Musilim	Single	parents	Both parents	Living together	Never	Never	Authoritative	Never	Excellent	Can read and write	Unable to read nd write	Non Govenmental employee	Housewife	Some what true	Some what true	Not true	Some what true	Not true	Not true	Some what true	Not true	Some what true	Not true	Certainly true	Not true	Not true	Certainly true	Not true	Not true	Some what true	Some what true	Not true	Some what true	Certainly true	Not true	Some what true	Not true	Some what true	Extremely	Very often
Governmental	Primary	Male	13	Rural	Rural	4	6	7	Musilim	Single	parents	Both parents	Living together	Never	Never	Authoritarian	Never	Excellent	Unable to read nd write	First degree and above	Agreculture	others	Certainly true	Certainly true	Certainly true	Certainly true	Certainly true	Certainly true	Certainly true	Certainly true	Certainly true	Certainly true	Certainly true	Certainly true	Certainly true	Certainly true	Certainly true	Certainly true	Certainly true	Certainly true	Certainly true	Certainly true	Certainly true	Certainly true	Certainly true	Certainly true	Certainly true	Moderatly	Never
private	Secondary	Male	13	Urban	Urban	7	2	10	Orthodox	Single	parents	Mother only	Widowed	Some times	Never	Authoritarian	Never	Fair	Can read and write	Can read and write	Agreculture	Governmental employee	Some what true	Not true	Not true	Some what true	Not true	Some what true	Certainly true	Some what true	Some what true	Not true	Certainly true	Not true	Not true	Some what true	Some what true	Certainly true	Not true	Some what true	Some what true	Not true	Some what true	Certainly true	Some what true	Some what true	Certainly true	Not at all	Seldom
Governmental	Primary	Male	13	Urban	Urban	4	2	7	Musilim	Single	parents	Mother only	others	Never	Never	Authoritative	Always	Very good	Secondary education	Unable to read nd write	Merchant	Merchant	Certainly true	Not true	Some what true	Certainly true	Not true	Not true	Some what true	Certainly true	Some what true	Not true	Certainly true	Not true	Not true	Certainly true	Not true	Not true	Certainly true	Not true	Some what true	Certainly true	Certainly true	Some what true	Certainly true	Not true	Certainly true	Extremely	Always
Governmental	Primary	Male	13	Urban	Urban	4	1	7	Orthodox	Single	parents	Both parents	Living together	Some times	Never	Authoritarian	Some times	Bad	Can read and write	Can read and write	others	Merchant	Some what true	Not true	Not true	Some what true	Not true	Not true	Certainly true	Not true	Some what true	Not true	Certainly true	Not true	Not true	Some what true	Not true	Not true	Some what true	Not true	Not true	Some what true	Certainly true	Not true	Certainly true	Not true	Some what true	Moderatly	Quite often
private	Primary	Male	13	Urban	Urban	10	1	7	Protestant	Single	parents	Mother only	Living together	Never	Never	Authoritative	Never	Very good	Secondary education	Primary education(1-8)	others	others	Some what true	Not true	Not true	Some what true	Not true	Not true	Certainly true	Not true	Certainly true	Not true	Certainly true	Not true	Not true	Certainly true	Not true	Not true	Certainly true	Not true	Not true	Certainly true	Certainly true	Not true	Some what true	Not true	Certainly true	Very	Quite often
private	Secondary	Male	13	Urban	Urban	7	3	11	Orthodox	Single	parents	Both parents	Living together	Never	Never	Authoritative	Never	Very good	Diploma	Diploma	Governmental employee	Governmental employee	Certainly true	Not true	Not true	Certainly true	Not true	Not true	Certainly true	Not true	Certainly true	Not true	Certainly true	Not true	Not true	Certainly true	Not true	Not true	Certainly true	Not true	Not true	Certainly true	Certainly true	Not true	Certainly true	Not true	Certainly true	Extremely	Always
Governmental	Primary	Female	13	Urban	Urban	6	2	7	Musilim	Single	parents	Both parents	Living together	Some times	Never	Authoritarian	Never	Bad	Can read and write	Secondary education	Governmental employee	Governmental employee	Certainly true	Not true	Not true	Some what true	Not true	Certainly true	Certainly true	Certainly true	Certainly true	Not true	Certainly true	Not true	Not true	Certainly true	Not true	Not true	Certainly true	Not true	Certainly true	Certainly true	Certainly true	Not true	Not true	Certainly true	Certainly true	Very	Quite often
private	Primary	Female	13	Urban	Urban	5	1	8	Protestant	Single	parents	Both parents	Living together	Never	Never	Authoritative	Never	Excellent	First degree and above	Diploma	Governmental employee	others	Certainly true	Not true	Certainly true	Certainly true	Some what true	Certainly true	Certainly true	Not true	Certainly true	Not true	Certainly true	Not true	Not true	Some what true	Not true	Not true	Certainly true	Certainly true	Not true	Certainly true	Certainly true	Not true	Certainly true	Some what true	Certainly true	Extremely	Always
private	Secondary	Female	13	Urban	Urban	2	2	10	Musilim	Single	parents	Both parents	Living together	Some times	Never	Authoritative	Some times	Very good	Can read and write	Can read and write	Merchant	Governmental employee	Certainly true	Certainly true	Some what true	Certainly true	Certainly true	Certainly true	Certainly true	Certainly true	Certainly true	Some what true	Certainly true	Some what true	Certainly true	Not true	Some what true	Not true	Certainly true	Not true	Some what true	Certainly true	Certainly true	Not true	Some what true	Some what true	Certainly true	slightly	Seldom
private	Primary	Female	13	Urban	Urban	10	6	7	Musilim	Married	parents	Both parents	Living together	Never	Never	Authoritative	Some times	Fair	Primary education(1-8)	Primary education(1-8)	Governmental employee	Housewife	Not true	Not true	Not true	Not true	Not true	Not true	Certainly true	Not true	Certainly true	Not true	Certainly true	Not true	Not true	Certainly true	Not true	Not true	Certainly true	Not true	Certainly true	Some what true	Certainly true	Not true	Certainly true	Some what true	Certainly true	Extremely	Always
Governmental	Primary	Male	13	Rural	Rural	8	5	7	Musilim	Single	parents	Both parents	Living together	Never	Never	Authoritarian	Never	Excellent	Unable to read nd write	Unable to read nd write	Agreculture	Merchant	Certainly true	Some what true	Certainly true	Certainly true	Certainly true	Certainly true	Certainly true	Certainly true	Certainly true	Not true	Some what true	Certainly true	Certainly true	Certainly true	Some what true	Not true	Not true	Certainly true	Some what true	Certainly true	Not true	Some what true	Some what true	Not true	Some what true	slightly	Seldom
Governmental	Primary	Male	13	Urban	Urban	4	2	7	Musilim	Single	parents	Mother only	Divorced	Never	Never	Authoritarian	Never	Excellent	First degree and above	First degree and above	Governmental employee	others	Certainly true	Not true	Not true	Certainly true	Not true	Not true	Certainly true	Certainly true	Certainly true	Not true	Some what true	Not true	Not true	Some what true	Not true	Not true	Some what true	Not true	Not true	Some what true	Certainly true	Not true	Some what true	Some what true	Some what true	Extremely	Seldom
Governmental	Primary	Female	13	Urban	Urban	5	1	8	Orthodox	Single	parents	Both parents	Living together	Some times	Never	Authoritarian	Some times	Fair	Can read and write	Unable to read nd write	Governmental employee	Governmental employee	Certainly true	Not true	Not true	Certainly true	Not true	Not true	Certainly true	Certainly true	Certainly true	Not true	Certainly true	Not true	Not true	Not true	Not true	Certainly true	Certainly true	Not true	Certainly true	Certainly true	Certainly true	Not true	Not true	Certainly true	Some what true	Moderatly	Seldom
Governmental	Primary	Male	13	Rural	Rural	8	4	7	Musilim	Single	parents	Both parents	Living together	Never	Never	Authoritative	Never	Excellent	Can read and write	First degree and above	Merchant	others	Certainly true	Not true	Not true	Not true	Not true	Certainly true	Not true	Not true	Certainly true	Not true	Some what true	Some what true	Not true	Not true	Not true	Not true	Not true	Not true	Not true	Certainly true	Some what true	Not true	Not true	Not true	Certainly true	slightly	Never
Governmental	Primary	Female	13	Urban	Urban	5	3	7	Musilim	Single	parents	Both parents	Living together	Some times	Never	Authoritarian	Never	Fair	Primary education(1-8)	Unable to read nd write	Non Govenmental employee	Merchant	Some what true	Not true	Not true	Certainly true	Not true	Not true	Certainly true	Some what true	Certainly true	Not true	Certainly true	Not true	Not true	Some what true	Not true	Some what true	Certainly true	Not true	Not true	Certainly true	Some what true	Not true	Certainly true	Some what true	Some what true	Not at all	Seldom
Governmental	Secondary	Female	13	Urban	Urban	5	4	9	others	others	parents	others	Living together	Never	Never	Authoritarian	Never	Excellent	First degree and above	First degree and above	Governmental employee	Governmental employee	Some what true	Not true	Not true	Certainly true	Not true	Not true	Not true	Not true	Certainly true	Not true	Certainly true	Not true	Not true	Certainly true	Certainly true	Not true	Not true	Not true	Not true	Certainly true	Certainly true	Not true	Not true	Not true	Certainly true	Extremely	Always
Governmental	Primary	Male	13	Urban	Urban	5	3	7	Orthodox	Single	parents	Both parents	Living together	Never	Never	Authoritarian	Never	Very good	Secondary education	Secondary education	Governmental employee	Merchant	Certainly true	Not true	Certainly true	Certainly true	Not true	Not true	Certainly true	Some what true	Some what true	Not true	Certainly true	Not true	Not true	Certainly true	Not true	Not true	Some what true	Not true	Not true	Certainly true	Certainly true	Not true	Some what true	Not true	Certainly true	Very	Seldom
Governmental	Primary	Male	13	Rural	Rural	8	6	8	Musilim	Single	Non relative	Living with spouse	Living together	Never	Never	Authoritarian	Never	Excellent	Unable to read nd write	First degree and above	Agreculture	others	Certainly true	Not true	Not true	Not true	Certainly true	Certainly true	Not true	Certainly true	Certainly true	Some what true	Not true	Certainly true	Certainly true	Certainly true	Not true	Certainly true	Not true	Not true	Certainly true	Certainly true	Some what true	Not true	Certainly true	Certainly true	Certainly true	Extremely	Very often
Governmental	Primary	Male	13	Rural	Urban	2	7	7	Musilim	Single	parents	Both parents	Living together	Never	Never	Authoritarian	Never	Fair	Primary education(1-8)	Unable to read nd write	Agreculture	Agreculture	Certainly true	Not true	Not true	Not true	Certainly true	Certainly true	Not true	Certainly true	Some what true	Certainly true	Some what true	Certainly true	Not true	Certainly true	Some what true	Certainly true	Certainly true	Some what true	Some what true	Not true	Certainly true	Some what true	Certainly true	Some what true	Certainly true	Moderatly	Quite often
Governmental	Primary	Male	13	Urban	Urban	2	1	7	Protestant	Single	parents	Both parents	Living together	Never	Never	Authoritative	Never	Excellent	Can read and write	First degree and above	Governmental employee	Governmental employee	Certainly true	Not true	Not true	Not true	Not true	Not true	Certainly true	Not true	Certainly true	Not true	Certainly true	Not true	Not true	Certainly true	Not true	Not true	Certainly true	Not true	Not true	Certainly true	Certainly true	Not true	Certainly true	Not true	Certainly true	Very	Always
private	Secondary	Female	13	Urban	Urban	6	1	8	Orthodox	Single	parents	Both parents	separated due to employeement	Some times	Some times	Authoritarian	Never	Very good	Diploma	Secondary education	Governmental employee	others	Certainly true	Some what true	Not true	Certainly true	Not true	Not true	Certainly true	Some what true	Not true	Certainly true	Not true	Some what true	Certainly true	Not true	Certainly true	Certainly true	Not true	Not true	Certainly true	Certainly true	Not true	Some what true	Some what true	Certainly true	Not true	Very	Always
Governmental	Primary	Male	13	Urban	Urban	5	1	7	Musilim	Single	parents	Both parents	Living together	Never	Never	Authoritarian	Never	Excellent	Primary education(1-8)	Primary education(1-8)	Governmental employee	Housewife	Certainly true	Not true	Not true	Certainly true	Not true	Not true	Certainly true	Not true	Certainly true	Not true	Certainly true	Not true	Not true	Certainly true	Not true	Not true	Not true	Not true	Not true	Certainly true	Certainly true	Not true	Not true	Not true	Certainly true	Extremely	Always
Governmental	Primary	Male	13	Rural	Rural	5	1	7	Musilim	Single	parents	others	Living together	Never	Always	Authoritarian	Never	Very good	Unable to read nd write	Unable to read nd write	others	others	Some what true	Not true	Not true	Not true	Not true	Not true	Some what true	Not true	Not true	Not true	Some what true	Not true	Some what true	Certainly true	Not true	Not true	Not true	Not true	Some what true	Some what true	Not true	Not true	Some what true	Some what true	Some what true	Very	Very often
Governmental	Primary	Male	13	Urban	Urban	7	1	7	Musilim	Single	parents	Both parents	Living together	Some times	Never	Authoritarian	Never	Bad	Can read and write	Can read and write	Merchant	Housewife	Some what true	Not true	Not true	Some what true	Some what true	Not true	Some what true	Some what true	Some what true	Certainly true	Some what true	Certainly true	Some what true	Certainly true	Some what true	Not true	Some what true	Some what true	Some what true	Some what true	Certainly true	Not true	Some what true	Some what true	Some what true	slightly	Seldom
private	Primary	Male	13	Urban	Urban	4	1	7	Orthodox	Single	parents	Both parents	Living together	Never	Never	Authoritarian	Never	Excellent	First degree and above	First degree and above	Governmental employee	Governmental employee	Certainly true	Not true	Some what true	Certainly true	Not true	Not true	Certainly true	Not true	Certainly true	Not true	Certainly true	Not true	Not true	Certainly true	Not true	Not true	Certainly true	Not true	Not true	Certainly true	Certainly true	Not true	Some what true	Not true	Certainly true	Extremely	Always
private	Primary	Male	13	Urban	Urban	4	2	7	Musilim	Single	parents	Mother only	separated due to employeement	Never	Never	Authoritarian	Never	Very good	First degree and above	Secondary education	Non Govenmental employee	Housewife	Some what true	Some what true	Not true	Some what true	Not true	Not true	Certainly true	Some what true	Certainly true	Not true	Certainly true	Not true	Not true	Some what true	Certainly true	Not true	Certainly true	Not true	Some what true	Certainly true	Certainly true	Not true	Certainly true	Some what true	Certainly true	Very	Very often
Governmental	Secondary	Female	13	Urban	Urban	4	9	9	Orthodox	Married	Relatives	Grand parents	Living together	Never	Always	Permissive	Always	Bad	Can read and write	Can read and write	Non Govenmental employee	others	Some what true	Not true	Not true	Not true	Not true	Not true	Not true	Certainly true	Some what true	Some what true	Certainly true	Not true	Not true	Certainly true	Not true	Some what true	Not true	Not true	Not true	Certainly true	Some what true	Not true	Not true	Some what true	Not true	Not at all	Always
Governmental	Primary	Male	13	Urban	Urban	4	1	7	Musilim	Single	parents	Both parents	Living together	Never	Never	Authoritative	Never	Excellent	Can read and write	Can read and write	Merchant	Housewife	Certainly true	Not true	Not true	Not true	Not true	Not true	Certainly true	Some what true	Certainly true	Not true	Certainly true	Not true	Not true	Certainly true	Certainly true	Not true	Certainly true	Not true	Not true	Certainly true	Certainly true	Not true	Not true	Not true	Certainly true	Extremely	Always
Governmental	Primary	Male	13	Urban	Urban	2	1	7	Orthodox	Divorced	Non relative	Mother only	Divorced	Some times	Some times	Authoritarian	Some times	Fair	Can read and write	Primary education(1-8)	others	Housewife	Certainly true	Not true	Not true	Certainly true	Some what true	Some what true	Certainly true	Some what true	Some what true	Not true	Certainly true	Not true	Some what true	Some what true	Certainly true	Not true	Certainly true	Some what true	Not true	Some what true	Certainly true	Some what true	Certainly true	Not true	Some what true	Extremely	Never
Governmental	Primary	Female	13	Urban	Urban	5	1	7	Orthodox	Single	parents	Both parents	separated due to employeement	Never	Never	Authoritarian	Never	Fair	Unable to read nd write	Can read and write	Governmental employee	Non Govenmental employee	Some what true	Some what true	Some what true	Certainly true	Not true	Not true	Certainly true	Not true	Certainly true	Some what true	Certainly true	Not true	Not true	Certainly true	Not true	Not true	Certainly true	Not true	Some what true	Certainly true	Certainly true	Not true	Some what true	Some what true	Some what true	Very	Quite often
private	Secondary	Female	13	Urban	Urban	5	1	8	Orthodox	Single	parents	Both parents	Living together	Never	Never	Authoritarian	Never	Excellent	Can read and write	Can read and write	others	Housewife	Certainly true	Not true	Not true	Certainly true	Not true	Not true	Certainly true	Not true	Certainly true	Not true	Certainly true	Not true	Not true	Certainly true	Not true	Not true	Certainly true	Not true	Not true	Certainly true	Certainly true	Not true	Some what true	Not true	Certainly true	Extremely	Always
private	Primary	Female	13	Urban	Urban	5	2	7	Musilim	Single	parents	Father only	Divorced	Never	Never	Authoritative	Never	Excellent	Unable to read nd write	First degree and above	Governmental employee	Housewife	Not true	Not true	Not true	Certainly true	Certainly true	Not true	Not true	Not true	Not true	Not true	Some what true	Not true	Not true	Not true	Not true	Not true	Certainly true	Not true	Not true	Not true	Certainly true	Certainly true	Some what true	Some what true	Not true	Not at all	Quite often
Governmental	Secondary	Female	13	Urban	Urban	7	6	12	Orthodox	Single	parents	Both parents	Living together	Never	Never	Authoritative	Never	Fair	Secondary education	Secondary education	Governmental employee	Housewife	Some what true	Not true	Not true	Certainly true	Not true	Not true	Certainly true	Certainly true	Certainly true	Not true	Certainly true	Not true	Not true	Some what true	Some what true	Some what true	Certainly true	Some what true	Not true	Certainly true	Certainly true	Not true	Some what true	Some what true	Some what true	Moderatly	Quite often
Governmental	Primary	Male	13	Urban	Rural	4	2	8	Musilim	Single	parents	Mother only	separated due to employeement	Some times	Never	Authoritarian	Never	Very good	Can read and write	Primary education(1-8)	Agreculture	Merchant	Some what true	Not true	Some what true	Some what true	Not true	Some what true	Some what true	Not true	Some what true	Not true	Some what true	Not true	Not true	Not true	Not true	Not true	Some what true	Not true	Not true	Not true	Some what true	Not true	Not true	Some what true	Some what true	Very	Very often
Governmental	Primary	Male	13	Urban	Urban	7	2	7	Musilim	Single	parents	Both parents	Living together	Never	Never	Authoritarian	Never	Excellent	Diploma	Unable to read nd write	Governmental employee	Merchant	Certainly true	Not true	Some what true	Certainly true	Not true	Not true	Certainly true	Not true	Certainly true	Not true	Certainly true	Not true	Certainly true	Not true	Not true	Not true	Certainly true	Not true	Not true	Certainly true	Certainly true	Not true	Certainly true	Not true	Not true	Extremely	Always
Governmental	Primary	Male	13	Urban	Urban	8	2	8	Musilim	Single	parents	Both parents	Living together	Never	Never	Authoritarian	Always	Fair	Can read and write	Can read and write	Governmental employee	Housewife	Certainly true	Not true	Some what true	Some what true	Not true	Some what true	Some what true	Certainly true	Certainly true	Some what true	Certainly true	Some what true	Certainly true	Certainly true	Not true	Certainly true	Certainly true	Certainly true	Some what true	Certainly true	Certainly true	Not true	Certainly true	Some what true	Certainly true	Very	Seldom
private	Primary	Female	13	Urban	Urban	4	1	7	Musilim	Single	parents	Both parents	Living together	Never	Never	Authoritarian	Never	Very good	Can read and write	Can read and write	Merchant	Merchant	Certainly true	Not true	Not true	Certainly true	Not true	Not true	Certainly true	Not true	Certainly true	Not true	Certainly true	Not true	Not true	Certainly true	Not true	Certainly true	Certainly true	Not true	Not true	Certainly true	Certainly true	Not true	Certainly true	Not true	Certainly true	Extremely	Always
Governmental	Secondary	Female	13	Urban	Urban	6	4	12	Orthodox	Single	parents	Both parents	Widowed	Some times	Never	Authoritarian	Some times	Fair	Secondary education	Primary education(1-8)	others	Housewife	Certainly true	Certainly true	Certainly true	Certainly true	Some what true	Not true	Certainly true	Certainly true	Some what true	Not true	Certainly true	Not true	Certainly true	Certainly true	Certainly true	Not true	Certainly true	Some what true	Some what true	Not true	Not true	Some what true	Certainly true	Some what true	Certainly true	Very	Seldom
private	Primary	Male	13	Urban	Urban	4	2	7	Orthodox	Single	parents	Both parents	Living together	Never	Never	Authoritarian	Never	Excellent	Can read and write	Can read and write	Governmental employee	Governmental employee	Certainly true	Some what true	Not true	Certainly true	Some what true	Not true	Certainly true	Certainly true	Certainly true	Not true	Not true	Not true	Not true	Certainly true	Not true	Not true	Certainly true	Not true	Some what true	Certainly true	Certainly true	Not true	Not true	Some what true	Certainly true	Extremely	Always
Governmental	Primary	Female	13	Urban	Urban	5	2	7	Protestant	Single	parents	Both parents	Living together	Never	Never	Authoritarian	Never	Very good	Primary education(1-8)	Secondary education	others	Merchant	Certainly true	Not true	Not true	Some what true	Not true	Not true	Certainly true	Not true	Certainly true	Not true	Certainly true	Not true	Certainly true	Certainly true	Not true	Not true	Certainly true	Certainly true	Certainly true	Certainly true	Not true	Not true	Not true	Not true	Certainly true	Extremely	Very often
Governmental	Primary	Female	13	Rural	Rural	6	3	7	Musilim	Married	parents	Both parents	Living together	Never	Never	Authoritarian	Never	Excellent	Can read and write	Can read and write	Agreculture	others	Some what true	Certainly true	Not true	Not true	Not true	Some what true	Certainly true	Not true	Certainly true	Not true	Some what true	Some what true	Not true	Not true	Certainly true	Not true	Certainly true	Not true	Not true	Certainly true	Not true	Not true	Not true	Certainly true	Certainly true	Moderatly	Very often
Governmental	Primary	Female	13	Urban	Urban	4	2	7	Musilim	Single	parents	Both parents	Living together	Some times	Never	Authoritarian	Never	Very good	Can read and write	Primary education(1-8)	Merchant	Merchant	Certainly true	Certainly true	Not true	Certainly true	Not true	Some what true	Some what true	Not true	Certainly true	Not true	Certainly true	Certainly true	Not true	Certainly true	Not true	Not true	Not true	Not true	Not true	Not true	Certainly true	Certainly true	Not true	Certainly true	Not true	Not at all	Never
private	Secondary	Male	13	Urban	Urban	4	1	8	Orthodox	Single	parents	Both parents	Living together	Never	Never	Authoritarian	Never	Excellent	Can read and write	Can read and write	others	Housewife	Certainly true	Not true	Not true	Not true	Not true	Some what true	Certainly true	Some what true	Some what true	Not true	Not true	Not true	Not true	Not true	Certainly true	Not true	Certainly true	Not true	Not true	Not true	Certainly true	Not true	Not true	Not true	Certainly true	slightly	Quite often
Governmental	Primary	Male	13	Rural	Rural	4	8	8	Musilim	Single	parents	Both parents	Living together	Some times	Never	Permissive	Always	Fair	Can read and write	Unable to read nd write	Agreculture	Agreculture	Some what true	Some what true	Some what true	Some what true	Not true	Not true	Certainly true	Some what true	Certainly true	Some what true	Certainly true	Not true	Certainly true	Certainly true	Some what true	Certainly true	Certainly true	Not true	Some what true	Certainly true	Some what true	Not true	Certainly true	Some what true	Certainly true	Extremely	Always
private	Primary	Female	13	Urban	Urban	7	3	7	Musilim	Single	parents	Both parents	Living together	Never	Never	Authoritarian	Always	Bad	Can read and write	Can read and write	Merchant	Merchant	Not true	Not true	Not true	Certainly true	Not true	Not true	Certainly true	Certainly true	Certainly true	Not true	Certainly true	Not true	Not true	Certainly true	Not true	Not true	Certainly true	Not true	Not true	Certainly true	Certainly true	Not true	Not true	Not true	Certainly true	Extremely	Always
private	Primary	Female	13	Urban	Urban	3	2	7	Orthodox	Single	parents	Mother only	Living together	Never	Never	Authoritative	Never	Excellent	First degree and above	Can read and write	Non Govenmental employee	Non Govenmental employee	Some what true	Certainly true	Not true	Certainly true	Not true	Not true	Some what true	Not true	Some what true	Not true	Certainly true	Not true	Not true	Some what true	Some what true	Not true	Some what true	Certainly true	Not true	Not true	Some what true	Not true	Not true	Some what true	Some what true	Extremely	Always
Governmental	Primary	Female	13	Urban	Urban	9	5	7	Musilim	Single	parents	Both parents	Living together	Never	Never	Authoritarian	Never	Excellent	Primary education(1-8)	Primary education(1-8)	Merchant	Housewife	Certainly true	Certainly true	Not true	Certainly true	Not true	Certainly true	Certainly true	Not true	Certainly true	Not true	Certainly true	Not true	Some what true	Some what true	Certainly true	Some what true	Not true	Not true	Some what true	Some what true	Some what true	Some what true	Some what true	Certainly true	Certainly true	Not at all	Never
Governmental	Primary	Male	13	Rural	Rural	2	6	7	Musilim	Single	parents	Both parents	Living together	Never	Never	Authoritarian	Never	Very good	Primary education(1-8)	Can read and write	others	others	Certainly true	Certainly true	Some what true	Certainly true	Some what true	Certainly true	Certainly true	Certainly true	Certainly true	Some what true	Certainly true	Some what true	Not true	Certainly true	Certainly true	Certainly true	Certainly true	Not true	Not true	Some what true	Not true	Not true	Some what true	Certainly true	Certainly true	Very	Very often
Governmental	Primary	Female	13	Rural	Rural	6	4	8	Musilim	Single	parents	Both parents	Living together	Never	Never	Authoritative	Never	Excellent	Can read and write	Unable to read nd write	Agreculture	Housewife	Certainly true	Not true	Not true	Not true	Not true	Not true	Not true	Not true	Not true	Not true	Not true	Not true	Certainly true	Certainly true	Not true	Not true	Certainly true	Not true	Not true	Not true	Not true	Not true	Certainly true	Not true	Certainly true	Extremely	Very often
Governmental	Secondary	Female	13	Rural	Rural	15	7	7	Musilim	Single	parents	Both parents	Living together	Some times	Never	Authoritarian	Never	Excellent	Can read and write	Unable to read nd write	Agreculture	Housewife	Certainly true	Not true	Not true	Not true	Not true	Certainly true	Certainly true	Certainly true	Certainly true	Some what true	Certainly true	Not true	Not true	Some what true	Certainly true	Certainly true	Certainly true	Not true	Certainly true	Certainly true	Certainly true	Not true	Certainly true	Not true	Certainly true	Extremely	Always
private	Secondary	Female	13	Urban	Urban	9	4	12	Orthodox	Single	parents	Both parents	Living together	Some times	Never	Authoritative	Never	Fair	First degree and above	Secondary education	Non Govenmental employee	Housewife	Certainly true	Not true	Not true	Some what true	Not true	Certainly true	Certainly true	Not true	Certainly true	Not true	Certainly true	Not true	Not true	Some what true	Not true	Not true	Certainly true	Not true	Not true	Some what true	Certainly true	Not true	Not true	Not true	Certainly true	Very	Very often
Governmental	Secondary	Male	13	Urban	Urban	5	1	11	Protestant	Single	parents	Both parents	Living together	Never	Never	Authoritative	Never	Very good	First degree and above	Diploma	Governmental employee	Non Govenmental employee	Some what true	Not true	Not true	Some what true	Not true	Some what true	Certainly true	Some what true	Some what true	Not true	Certainly true	Not true	Not true	Certainly true	Not true	Not true	Some what true	Not true	Not true	Some what true	Certainly true	Not true	Not true	Some what true	Certainly true	Extremely	Always
Governmental	Primary	Female	13	Urban	Urban	6	2	7	Musilim	Single	parents	Both parents	Living together	Some times	Never	Authoritative	Some times	Very good	Primary education(1-8)	Unable to read nd write	Merchant	Housewife	Some what true	Not true	Certainly true	Certainly true	Some what true	Not true	Certainly true	Certainly true	Some what true	Not true	Not true	Not true	Some what true	Not true	Some what true	Some what true	Some what true	Not true	Not true	Certainly true	Some what true	Not true	Certainly true	Certainly true	Certainly true	Extremely	Very often
Governmental	Secondary	Female	13	Rural	Rural	7	3	7	Musilim	Single	parents	Both parents	Living together	Never	Always	Authoritarian	Always	Excellent	Diploma	Unable to read nd write	Governmental employee	Agreculture	Certainly true	Not true	Not true	Certainly true	Not true	Not true	Some what true	Not true	Some what true	Some what true	Some what true	Certainly true	Certainly true	Some what true	Some what true	Some what true	Certainly true	Some what true	Not true	Certainly true	Not true	Not true	Some what true	Some what true	Some what true	Not at all	Quite often
private	Primary	Male	13	Urban	Urban	8	1	7	Musilim	Single	parents	Both parents	Living together	Never	Never	Authoritarian	Some times	Excellent	Diploma	Diploma	Governmental employee	Merchant	Some what true	Not true	Not true	Some what true	Some what true	Some what true	Not true	Not true	Not true	Not true	Some what true	Some what true	Some what true	Not true	Not true	Some what true	Not true	Some what true	Some what true	Not true	Some what true	Not true	Some what true	Not true	Not true	Not at all	Seldom
Governmental	Primary	Male	13	Urban	Urban	5	1	7	Orthodox	Single	parents	Mother only	Living together	Never	Never	Authoritarian	Never	Excellent	First degree and above	Secondary education	Governmental employee	Housewife	Not true	Not true	Not true	Not true	Not true	Certainly true	Certainly true	Certainly true	Certainly true	Not true	Certainly true	Not true	Not true	Not true	Not true	Certainly true	Certainly true	Some what true	Not true	Some what true	Not true	Some what true	Certainly true	Not true	Certainly true	Extremely	Always
Governmental	Primary	Male	13	Rural	Rural	7	6	9	Musilim	Single	parents	Both parents	Living together	Never	Some times	Authoritarian	Never	Excellent	Can read and write	Can read and write	Agreculture	Agreculture	Certainly true	Certainly true	Not true	Not true	Not true	Not true	Certainly true	Not true	Certainly true	Not true	Certainly true	Not true	Not true	Certainly true	Not true	Not true	Certainly true	Not true	Not true	Certainly true	Certainly true	Not true	Some what true	Not true	Certainly true	Not at all	Always
Governmental	Primary	Male	13	Urban	Urban	6	2	7	Orthodox	Married	parents	Both parents	Living together	Never	Never	Authoritarian	Never	Excellent	First degree and above	Secondary education	Governmental employee	Housewife	Some what true	Some what true	Some what true	Some what true	Not true	Not true	Certainly true	Not true	Certainly true	Not true	Certainly true	Not true	Not true	Certainly true	Not true	Not true	Certainly true	Not true	Some what true	Some what true	Some what true	Not true	Some what true	Some what true	Certainly true	Extremely	Always
private	Primary	Female	13	Urban	Urban	7	1	8	Musilim	Single	parents	Both parents	Living together	Never	Never	Authoritarian	Never	Very good	Can read and write	Primary education(1-8)	Merchant	Housewife	Certainly true	Not true	Certainly true	Certainly true	Not true	Not true	Not true	Certainly true	Certainly true	Not true	Certainly true	Not true	Not true	Certainly true	Not true	Certainly true	Not true	Not true	Not true	Certainly true	Certainly true	Not true	Certainly true	Not true	Certainly true	Extremely	Always
private	Primary	Male	13	Urban	Urban	5	1	7	Orthodox	Single	parents	Both parents	Living together	Never	Never	Authoritarian	Never	Excellent	Primary education(1-8)	Secondary education	Merchant	Housewife	Some what true	Not true	Not true	Certainly true	Not true	Not true	Certainly true	Some what true	Some what true	Not true	Not true	Not true	Certainly true	Not true	Not true	Certainly true	Not true	Not true	Certainly true	Certainly true	Not true	Not true	Not true	Some what true	Some what true	Moderatly	Quite often
Governmental	Primary	Female	13	Urban	Urban	4	3	8	Orthodox	Single	parents	Both parents	Living together	Never	Never	Authoritarian	Never	Very good	Can read and write	Can read and write	Governmental employee	Governmental employee	Certainly true	Not true	Not true	Certainly true	Not true	Not true	Certainly true	Not true	Certainly true	Not true	Certainly true	Not true	Not true	Certainly true	Not true	Not true	Certainly true	Not true	Not true	Certainly true	Certainly true	Not true	Not true	Not true	Certainly true	Very	Always
Governmental	Primary	Female	13	Rural	Rural	6	1	7	Musilim	Single	parents	Both parents	Living together	Never	Never	Authoritarian	Never	Excellent	Can read and write	Unable to read nd write	Governmental employee	Governmental employee	Certainly true	Not true	Some what true	Not true	Not true	Some what true	Certainly true	Certainly true	Certainly true	Some what true	Certainly true	Not true	Not true	Some what true	Certainly true	Certainly true	Certainly true	Some what true	Certainly true	Some what true	Certainly true	Not true	Not true	Some what true	Certainly true	slightly	Quite often
Governmental	Primary	Male	13	Urban	Urban	4	2	7	Musilim	Single	parents	Both parents	Living together	Never	Never	Authoritarian	Never	Excellent	Unable to read nd write	Unable to read nd write	Agreculture	Merchant	Not true	Not true	Not true	Not true	Not true	Not true	Some what true	Not true	Some what true	Not true	Certainly true	Not true	Not true	Some what true	Not true	Not true	Certainly true	Some what true	Not true	Not true	Certainly true	Not true	Not true	Not true	Not true	Not at all	Seldom
Governmental	Primary	Male	13	Urban	Urban	4	2	7	Protestant	Single	parents	Both parents	Living together	Some times	Never	Authoritarian	Never	Excellent	First degree and above	Secondary education	Governmental employee	Housewife	Certainly true	Not true	Not true	Not true	Not true	Not true	Certainly true	Certainly true	Certainly true	Not true	Certainly true	Some what true	Some what true	Certainly true	Not true	Not true	Certainly true	Not true	Some what true	Certainly true	Certainly true	Not true	Certainly true	Not true	Certainly true	Extremely	Always
Governmental	Secondary	Male	13	Urban	Rural	5	1	10	Orthodox	Divorced	Non relative	Living with other relatives	separated due to employeement	Never	Never	Permissive	Always	Bad	Can read and write	First degree and above	others	others	Certainly true	Not true	Not true	Certainly true	Certainly true	Not true	Certainly true	Not true	Certainly true	Certainly true	Certainly true	Certainly true	Not true	Certainly true	Certainly true	Not true	Certainly true	Not true	Not true	Not true	Not true	Not true	Not true	Certainly true	Not true	Extremely	Seldom
private	Primary	Female	13	Urban	Urban	5	1	7	Orthodox	Single	parents	Both parents	Living together	Some times	Never	Authoritarian	Never	Very good	First degree and above	Diploma	Governmental employee	Non Govenmental employee	Not true	Not true	Not true	Some what true	Not true	Not true	Certainly true	Not true	Not true	Not true	Certainly true	Certainly true	Certainly true	Some what true	Some what true	Certainly true	Certainly true	Not true	Certainly true	Not true	Certainly true	Not true	Not true	Some what true	Certainly true	Very	Always
Governmental	Primary	Female	13	Urban	Urban	4	1	7	Orthodox	Single	parents	Both parents	Living together	Some times	Never	Authoritarian	Never	Very good	First degree and above	Primary education(1-8)	Governmental employee	Housewife	Certainly true	Certainly true	Some what true	Certainly true	Certainly true	Some what true	Certainly true	Some what true	Certainly true	Not true	Certainly true	Not true	Not true	Some what true	Some what true	Some what true	Some what true	Some what true	Some what true	Certainly true	Some what true	Not true	Some what true	Certainly true	Some what true	Very	Always
private	Primary	Male	13	Urban	Urban	5	7	7	Musilim	Single	parents	Mother only	separated due to employeement	Never	Never	Authoritative	Never	Fair	Can read and write	Diploma	Governmental employee	Governmental employee	Not true	Not true	Some what true	Some what true	Not true	Not true	Not true	Not true	Some what true	Not true	Not true	Not true	Not true	Some what true	Not true	Not true	Some what true	Not true	Not true	Some what true	Not true	Some what true	Some what true	Not true	Some what true	Moderatly	Quite often
Governmental	Primary	Female	13	Urban	Urban	5	1	8	Orthodox	Single	parents	Both parents	Living together	Never	Never	Authoritarian	Never	Very good	Can read and write	Can read and write	Merchant	Merchant	Certainly true	Not true	Not true	Certainly true	Not true	Not true	Certainly true	Not true	Some what true	Some what true	Not true	Not true	Some what true	Certainly true	Some what true	Not true	Some what true	Not true	Not true	Some what true	Certainly true	Not true	Certainly true	Some what true	Some what true	Very	Very often
Governmental	Primary	Female	13	Rural	Rural	7	4	8	Musilim	Single	parents	Father only	Living together	Never	Never	Authoritarian	Some times	Excellent	Can read and write	Unable to read nd write	Agreculture	Housewife	Some what true	Some what true	Not true	Not true	Not true	Not true	Certainly true	Not true	Some what true	Some what true	Certainly true	Some what true	Some what true	Not true	Some what true	Some what true	Not true	Some what true	Some what true	Some what true	Certainly true	Some what true	Not true	Some what true	Certainly true	slightly	Quite often
private	Primary	Male	13	Urban	Urban	5	1	8	Musilim	Single	parents	Both parents	Living together	Some times	Never	Authoritative	Never	Fair	First degree and above	First degree and above	Governmental employee	Housewife	Some what true	Some what true	Not true	Some what true	Some what true	Not true	Some what true	Some what true	Not true	Not true	Certainly true	Not true	Not true	Some what true	Not true	Not true	Some what true	Not true	Some what true	Some what true	Some what true	Not true	Some what true	Some what true	Some what true	Not at all	Very often
Governmental	Primary	Male	13	Rural	Urban	4	1	7	Musilim	Single	parents	Both parents	Living together	Never	Never	Authoritarian	Never	Excellent	Unable to read nd write	Unable to read nd write	Agreculture	Agreculture	Some what true	Not true	Not true	Not true	Not true	Not true	Some what true	Not true	Some what true	Not true	Certainly true	Not true	Not true	Some what true	Not true	Not true	Certainly true	Some what true	Not true	Some what true	Some what true	Not true	Not true	Not true	Some what true	Not at all	Seldom
Governmental	Primary	Male	13	Urban	Urban	4	1	7	Orthodox	Single	parents	Both parents	Living together	Never	Never	Authoritarian	Never	Very good	Diploma	Can read and write	Governmental employee	Housewife	Certainly true	Not true	Some what true	Certainly true	Not true	Not true	Certainly true	Some what true	Certainly true	Not true	Certainly true	Not true	Not true	Certainly true	Not true	Not true	Certainly true	Not true	Not true	Certainly true	Certainly true	Certainly true	Certainly true	Not true	Certainly true	Extremely	Always
Governmental	Secondary	Male	13	Urban	Urban	4	1	9	Orthodox	Single	Non relative	Grand parents	Living together	Some times	Some times	Authoritarian	Always	Very good	Diploma	Secondary education	others	others	Certainly true	Not true	Some what true	Certainly true	Not true	Not true	Certainly true	Certainly true	Certainly true	Not true	Certainly true	Not true	Some what true	Certainly true	Some what true	Some what true	Certainly true	Not true	Some what true	Certainly true	Certainly true	Not true	Some what true	Certainly true	Some what true	Moderatly	Quite often
Governmental	Secondary	Female	13	Urban	Urban	6	1	7	Musilim	Single	parents	Both parents	Living together	Never	Never	Authoritative	Never	Fair	Can read and write	Unable to read nd write	Merchant	Housewife	Some what true	Not true	Not true	Some what true	Not true	Not true	Some what true	Not true	Some what true	Not true	Some what true	Not true	Not true	Some what true	Not true	Not true	Some what true	Not true	Not true	Some what true	Some what true	Not true	Some what true	Not true	Some what true	Extremely	Always
private	Primary	Male	13	Urban	Urban	10	3	7	Orthodox	Single	parents	Mother only	Living together	Always	Always	Authoritarian	Never	Excellent	First degree and above	Can read and write	others	Housewife	Certainly true	Not true	Not true	Certainly true	Not true	Not true	Certainly true	Not true	Certainly true	Not true	Certainly true	Not true	Not true	Certainly true	Not true	Not true	Certainly true	Not true	Certainly true	Certainly true	Certainly true	Not true	Not true	Not true	Certainly true	Extremely	Always
private	Primary	Male	13	Urban	Urban	4	1	7	Orthodox	Single	parents	Both parents	Living together	Some times	Never	Authoritarian	Some times	Excellent	Unable to read nd write	Unable to read nd write	others	others	Certainly true	Not true	Some what true	Certainly true	Some what true	Certainly true	Certainly true	Some what true	Certainly true	Not true	Certainly true	Not true	Not true	Certainly true	Some what true	Not true	Certainly true	Some what true	Certainly true	Certainly true	Not true	Certainly true	Not true	Not true	Not true	Extremely	Always
Governmental	Primary	Male	13	Rural	Rural	9	3	7	Musilim	Single	Non relative	Both parents	Divorced	Never	Never	Authoritative	Never	Fair	Secondary education	Can read and write	Merchant	Merchant	Not true	Certainly true	Some what true	Some what true	Not true	Not true	Some what true	Certainly true	Not true	Some what true	Some what true	Not true	Some what true	Certainly true	Certainly true	Some what true	Certainly true	Some what true	Some what true	Not true	Some what true	Not true	Certainly true	Certainly true	Certainly true	slightly	Never
private	Primary	Female	13	Urban	Urban	8	2	7	Orthodox	Single	parents	others	Living together	Some times	Never	Authoritarian	Never	Very good	First degree and above	Unable to read nd write	Governmental employee	Housewife	Certainly true	Not true	Not true	Certainly true	Not true	Some what true	Certainly true	Some what true	Certainly true	Some what true	Certainly true	Some what true	Some what true	Certainly true	Some what true	Some what true	Certainly true	Not true	Certainly true	Certainly true	Certainly true	Not true	Some what true	Some what true	Certainly true	Moderatly	Quite often
private	Primary	Male	13	Urban	Urban	3	3	7	Musilim	Single	parents	Both parents	Living together	Never	Never	Authoritarian	Never	Excellent	Can read and write	Can read and write	Governmental employee	Housewife	Certainly true	Not true	Certainly true	Certainly true	Some what true	Not true	Certainly true	Certainly true	Certainly true	Not true	Certainly true	Not true	Not true	Certainly true	Not true	Certainly true	Certainly true	Not true	Not true	Certainly true	Certainly true	Not true	Certainly true	Not true	Some what true	Very	Very often
private	Primary	Male	13	Urban	Urban	3	1	7	Orthodox	Single	parents	Both parents	Living together	Some times	Never	Authoritarian	Never	Very good	Primary education(1-8)	Secondary education	Non Govenmental employee	Merchant	Certainly true	Not true	Not true	Some what true	Not true	Not true	Certainly true	Some what true	Some what true	Not true	Certainly true	Not true	Not true	Certainly true	Some what true	Not true	Some what true	Not true	Some what true	Some what true	Certainly true	Not true	Some what true	Not true	Certainly true	Moderatly	Quite often
Governmental	Primary	Female	13	Urban	Urban	8	2	7	Musilim	Single	parents	Both parents	Living together	Some times	Never	Authoritative	Never	Excellent	Can read and write	Unable to read nd write	Merchant	Merchant	Certainly true	Some what true	Certainly true	Some what true	Not true	Some what true	Not true	Some what true	Some what true	Some what true	Certainly true	Some what true	Certainly true	Not true	Some what true	Some what true	Certainly true	Certainly true	Some what true	Some what true	Some what true	Some what true	Some what true	Some what true	Some what true	Very	Always
private	Primary	Female	13	Urban	Urban	6	2	7	Musilim	Single	Relatives	Grand parents	Divorced	Some times	Never	Authoritarian	Never	Excellent	Can read and write	Can read and write	Non Govenmental employee	Merchant	Certainly true	Not true	Not true	Certainly true	Not true	Some what true	Certainly true	Certainly true	Certainly true	Not true	Certainly true	Certainly true	Certainly true	Some what true	Some what true	Certainly true	Certainly true	Certainly true	Not true	Certainly true	Certainly true	Not true	Certainly true	Certainly true	Certainly true	Extremely	Very often
private	Primary	Female	13	Urban	Rural	4	1	8	Orthodox	Single	parents	Both parents	Living together	Never	Never	Authoritative	Never	Very good	Diploma	Diploma	others	Governmental employee	Certainly true	Not true	Not true	Certainly true	Not true	Not true	Some what true	Some what true	Some what true	Not true	Certainly true	Not true	Not true	Certainly true	Not true	Not true	Some what true	Not true	Not true	Certainly true	Certainly true	Not true	Some what true	Not true	Certainly true	Very	Seldom
private	Primary	Female	13	Urban	Urban	7	2	7	Musilim	Single	parents	Both parents	Living together	Never	Never	Authoritarian	Never	Excellent	Secondary education	Secondary education	Merchant	Merchant	Certainly true	Not true	Not true	Certainly true	Not true	Not true	Certainly true	Certainly true	Certainly true	Not true	Certainly true	Not true	Not true	Some what true	Not true	Not true	Certainly true	Not true	Not true	Certainly true	Certainly true	Not true	Some what true	Not true	Certainly true	Extremely	Always
Governmental	Primary	Male	13	Urban	Urban	4	7	7	Orthodox	Single	parents	Both parents	Living together	Some times	Never	Authoritarian	Some times	Excellent	Secondary education	Diploma	Governmental employee	Housewife	Certainly true	Some what true	Some what true	Some what true	Not true	Not true	Some what true	Certainly true	Some what true	Certainly true	Certainly true	Not true	Not true	Some what true	Not true	Not true	Certainly true	Not true	Some what true	Some what true	Some what true	Not true	Certainly true	Some what true	Some what true	Extremely	Very often
Governmental	Primary	Male	13	Urban	Urban	6	1	7	Musilim	Single	parents	Both parents	Living together	Some times	Never	Authoritarian	Never	Fair	Primary education(1-8)	Primary education(1-8)	Agreculture	Merchant	Some what true	Some what true	Some what true	Not true	Certainly true	Some what true	Certainly true	Certainly true	Certainly true	Certainly true	Certainly true	Not true	Some what true	Some what true	Certainly true	Not true	Some what true	Some what true	Not true	Certainly true	Some what true	Certainly true	Some what true	Certainly true	Not true	Not at all	Seldom
Governmental	Primary	Male	13	Rural	Rural	5	2	8	Musilim	Single	parents	Both parents	Living together	Never	Never	Permissive	Never	Very good	Primary education(1-8)	Unable to read nd write	Agreculture	Merchant	Certainly true	Not true	Not true	Not true	Not true	Not true	Certainly true	Certainly true	Some what true	Not true	Some what true	Not true	Some what true	Some what true	Not true	Certainly true	Certainly true	Not true	Not true	Certainly true	Some what true	Not true	Certainly true	Some what true	Certainly true	Not at all	Never
Governmental	Primary	Male	13	Urban	Urban	7	1	7	Musilim	Married	Relatives	Grand parents	Living together	Some times	Never	Authoritative	Never	Very good	Diploma	Secondary education	Governmental employee	Governmental employee	Not true	Not true	Not true	Not true	Some what true	Not true	Not true	Some what true	Some what true	Some what true	Not true	Not true	Not true	Some what true	Some what true	Not true	Some what true	Some what true	Not true	Not true	Some what true	Not true	Some what true	Some what true	Some what true	slightly	Seldom
Governmental	Primary	Male	13	Rural	Rural	2	7	7	Musilim	Married	parents	Both parents	Living together	Never	Never	Authoritarian	Never	Excellent	Primary education(1-8)	Unable to read nd write	Agreculture	Governmental employee	Some what true	Certainly true	Not true	Certainly true	Certainly true	Some what true	Not true	Not true	Certainly true	Some what true	Some what true	Certainly true	Certainly true	Certainly true	Certainly true	Some what true	Some what true	Certainly true	Certainly true	Certainly true	Some what true	Certainly true	Certainly true	Certainly true	Not true	Extremely	Very often
private	Primary	Male	13	Urban	Urban	3	1	7	Musilim	Single	Relatives	Both parents	Living together	Some times	Never	Authoritative	Never	Very good	Can read and write	Can read and write	Merchant	Housewife	Certainly true	Some what true	Not true	Not true	Certainly true	Certainly true	Some what true	Some what true	Not true	Certainly true	Some what true	Certainly true	Some what true	Certainly true	Not true	Not true	Some what true	Certainly true	Not true	Some what true	Not true	Certainly true	Some what true	Not true	Some what true	Not at all	Never
Governmental	Primary	Male	13	Urban	Urban	5	2	7	Musilim	Single	parents	Both parents	Living together	Some times	Never	Authoritarian	Some times	Excellent	Secondary education	Secondary education	others	Governmental employee	Certainly true	Certainly true	Not true	Some what true	Not true	Certainly true	Certainly true	Not true	Certainly true	Not true	Certainly true	Some what true	Certainly true	Certainly true	Certainly true	Certainly true	Certainly true	Some what true	Some what true	Certainly true	Certainly true	Not true	Not true	Some what true	Some what true	Moderatly	Always
private	Primary	Male	13	Urban	Urban	10	2	7	Orthodox	Single	Relatives	Grand parents	Divorced	Some times	Some times	Authoritarian	Some times	Excellent	Secondary education	First degree and above	Non Govenmental employee	Governmental employee	Certainly true	Not true	Not true	Some what true	Some what true	Certainly true	Certainly true	Certainly true	Certainly true	Not true	Certainly true	Not true	Some what true	Certainly true	Some what true	Not true	Certainly true	Not true	Not true	Certainly true	Some what true	Not true	Certainly true	Some what true	Certainly true	Very	Always
private	Primary	Male	13	Urban	Urban	6	2	7	Musilim	Single	parents	Both parents	Living together	Never	Never	Authoritarian	Never	Excellent	Can read and write	Can read and write	Governmental employee	Governmental employee	Some what true	Not true	Not true	Some what true	Not true	Some what true	Certainly true	Some what true	Certainly true	Not true	Certainly true	Not true	Not true	Certainly true	Not true	Not true	Not true	Not true	Not true	Certainly true	Certainly true	Not true	Certainly true	Not true	Certainly true	Very	Always
private	Primary	Male	13	Urban	Urban	5	2	7	Orthodox	Single	parents	Both parents	Living together	Never	Never	Authoritative	Never	Excellent	First degree and above	Diploma	Governmental employee	Governmental employee	Some what true	Not true	Some what true	Certainly true	Not true	Not true	Certainly true	Some what true	Some what true	Not true	Certainly true	Not true	Not true	Some what true	Not true	Not true	Some what true	Not true	Some what true	Some what true	Some what true	Not true	Not true	Some what true	Some what true	Extremely	Always
Governmental	Primary	Male	13	Urban	Urban	6	3	7	Musilim	Single	parents	Both parents	Living together	Never	Never	Authoritarian	Never	Excellent	Secondary education	Primary education(1-8)	Governmental employee	Housewife	Certainly true	Not true	Not true	Certainly true	Not true	Not true	Some what true	Some what true	Some what true	Some what true	Some what true	Not true	Not true	Some what true	Not true	Some what true	Some what true	Not true	Some what true	Some what true	Some what true	Not true	Some what true	Not true	Not true	slightly	Never
Governmental	Secondary	Female	13	Urban	Urban	6	1	9	Orthodox	Single	parents	Both parents	Living together	Never	Never	Authoritarian	Never	Very good	Secondary education	Diploma	Non Govenmental employee	Merchant	Some what true	Not true	Not true	Certainly true	Not true	Some what true	Certainly true	Some what true	Some what true	Not true	Certainly true	Not true	Not true	Certainly true	Some what true	Not true	Some what true	Not true	Some what true	Some what true	Certainly true	Not true	Certainly true	Not true	Certainly true	Extremely	Very often
Governmental	Primary	Female	13	Urban	Urban	2	6	7	Orthodox	others	parents	Both parents	Living together	Never	Never	Authoritative	Never	Excellent	Can read and write	Can read and write	Agreculture	Non Govenmental employee	Some what true	Not true	Not true	Not true	Not true	Not true	Some what true	Not true	Certainly true	Not true	Some what true	Not true	Certainly true	Not true	Not true	Not true	Certainly true	Not true	Some what true	Certainly true	Certainly true	Some what true	Some what true	Certainly true	Certainly true	Extremely	Never
Governmental	Primary	Male	13	Urban	Urban	3	3	7	Orthodox	Single	Relatives	Mother only	Divorced	Never	Never	Authoritarian	Some times	Fair	Unable to read nd write	Can read and write	Governmental employee	Housewife	Not true	Not true	Not true	Some what true	Not true	Not true	Not true	Not true	Not true	Not true	Not true	Not true	Not true	Not true	Not true	Not true	Not true	Not true	Not true	Not true	Not true	Not true	Not true	Not true	Some what true	Very	Quite often
Governmental	Secondary	Male	13	Urban	Urban	5	2	11	Orthodox	Married	parents	Mother only	Divorced	Some times	Never	Authoritarian	Never	Excellent	Can read and write	Can read and write	Merchant	Housewife	Certainly true	Not true	Not true	Certainly true	Not true	Not true	Not true	Some what true	Certainly true	Not true	Certainly true	Not true	Not true	Some what true	Not true	Not true	Certainly true	Not true	Not true	Some what true	Certainly true	Not true	Not true	Not true	Certainly true	Very	Quite often
Governmental	Primary	Female	13	Rural	Rural	7	5	8	Musilim	Single	parents	Father only	Living together	Never	Never	Authoritative	Never	Excellent	Can read and write	Unable to read nd write	Governmental employee	Governmental employee	Certainly true	Not true	Not true	Not true	Not true	Not true	Not true	Certainly true	Not true	Not true	Certainly true	Not true	Certainly true	Certainly true	Not true	Not true	Certainly true	Not true	Not true	Certainly true	Not true	Not true	Not true	Not true	Certainly true	Very	Very often
Governmental	Primary	Female	13	Urban	Urban	7	1	7	Protestant	Single	parents	Mother only	Divorced	Never	Never	Authoritarian	Never	Fair	Can read and write	First degree and above	Governmental employee	Governmental employee	Certainly true	Not true	Not true	Not true	Not true	Some what true	Some what true	Some what true	Certainly true	Not true	Certainly true	Not true	Not true	Not true	Some what true	Not true	Not true	Not true	Not true	Certainly true	Certainly true	Not true	Not true	Not true	Certainly true	Extremely	Seldom
Governmental	Primary	Male	13	Urban	Urban	3	1	7	Orthodox	Married	Non relative	Grand parents	Divorced	Never	Never	Authoritative	Never	Excellent	First degree and above	First degree and above	others	others	Certainly true	Not true	Not true	Not true	Not true	Not true	Certainly true	Not true	Certainly true	Not true	Certainly true	Not true	Not true	Certainly true	Not true	Not true	Certainly true	Not true	Not true	Certainly true	Certainly true	Not true	Not true	Not true	Certainly true	Extremely	Always
private	Secondary	Female	13	Urban	Urban	7	10	9	Musilim	Single	parents	Father only	Widowed	Never	Never	Authoritative	Always	Fair	Can read and write	Diploma	Merchant	Merchant	Some what true	Not true	Not true	Some what true	Some what true	Some what true	Certainly true	Certainly true	Some what true	Not true	Not true	Not true	Not true	Some what true	Some what true	Some what true	Some what true	Some what true	Not true	Some what true	Some what true	Certainly true	Certainly true	Certainly true	Some what true	Moderatly	Very often
Governmental	Primary	Female	13	Urban	Urban	7	6	7	Orthodox	Single	parents	Both parents	Widowed	Never	Never	Authoritative	Never	Excellent	First degree and above	Primary education(1-8)	Non Govenmental employee	Housewife	Some what true	Some what true	Not true	Some what true	Some what true	Not true	Some what true	Some what true	Some what true	Some what true	Some what true	Not true	Certainly true	Some what true	Certainly true	Some what true	Some what true	Not true	Not true	Some what true	Some what true	Not true	Not true	Some what true	Certainly true	Extremely	Always
private	Primary	Male	13	Urban	Urban	6	6	9	Musilim	Single	parents	Both parents	Living together	Some times	Never	Authoritative	Never	Fair	First degree and above	Primary education(1-8)	Governmental employee	Merchant	Some what true	Not true	Not true	Certainly true	Not true	Not true	Certainly true	Some what true	Some what true	Not true	Certainly true	Not true	Some what true	Some what true	Some what true	Not true	Certainly true	Certainly true	Not true	Some what true	Certainly true	Some what true	Not true	Certainly true	Not true	Extremely	Always
Governmental	Primary	Male	13	Urban	Urban	5	1	7	Orthodox	Single	parents	Both parents	Living together	Never	Never	Authoritarian	Never	Fair	Secondary education	Primary education(1-8)	others	Governmental employee	Some what true	Some what true	Not true	Not true	Not true	Not true	Some what true	Not true	Some what true	Not true	Some what true	Not true	Not true	Some what true	Not true	Not true	Some what true	Not true	Not true	Some what true	Some what true	Not true	Not true	Not true	Some what true	Very	Always
private	Primary	Male	13	Urban	Urban	3	3	7	Orthodox	others	parents	Both parents	Living together	Never	Never	Authoritarian	Never	Excellent	Can read and write	Can read and write	others	others	Certainly true	Not true	Not true	Certainly true	Not true	Not true	Certainly true	Not true	Certainly true	Not true	Certainly true	Not true	Not true	Not true	Not true	Not true	Certainly true	Not true	Not true	Certainly true	Certainly true	Not true	Not true	Not true	Certainly true	Extremely	Never
private	Primary	Female	13	Urban	Urban	8	4	7	Musilim	Single	parents	Both parents	Living together	Never	Never	Authoritarian	Never	Very good	Can read and write	Can read and write	Merchant	Housewife	Certainly true	Not true	Not true	Certainly true	Not true	Not true	Certainly true	Certainly true	Some what true	Not true	Certainly true	Not true	Certainly true	Certainly true	Not true	Not true	Certainly true	Not true	Not true	Certainly true	Certainly true	Not true	Not true	Not true	Certainly true	Extremely	Always
Governmental	Primary	Female	13	Rural	Rural	4	3	7	Musilim	Single	parents	Both parents	Living together	Never	Never	Authoritarian	Never	Excellent	Can read and write	Can read and write	Governmental employee	Non Govenmental employee	Certainly true	Some what true	Some what true	Some what true	Not true	Not true	Certainly true	Some what true	Certainly true	Not true	Certainly true	Some what true	Not true	Certainly true	Not true	Not true	Some what true	Not true	Not true	Some what true	Some what true	Not true	Certainly true	Not true	Certainly true	slightly	Always
private	Primary	Male	13	Urban	Urban	5	1	7	Musilim	Single	parents	Both parents	Living together	Never	Never	Authoritarian	Never	Excellent	First degree and above	Diploma	Merchant	Merchant	Certainly true	Not true	Not true	Some what true	Not true	Not true	Certainly true	Some what true	Certainly true	Not true	Certainly true	Not true	Not true	Certainly true	Not true	Not true	Certainly true	Not true	Not true	Certainly true	Certainly true	Not true	Certainly true	Not true	Certainly true	Extremely	Very often
private	Primary	Female	13	Rural	Rural	6	1	9	Orthodox	Single	parents	Both parents	Living together	Never	Never	Authoritarian	Always	Very good	First degree and above	First degree and above	others	others	Certainly true	Certainly true	Certainly true	Certainly true	Certainly true	Certainly true	Certainly true	Certainly true	Certainly true	Certainly true	Certainly true	Certainly true	Certainly true	Certainly true	Certainly true	Certainly true	Certainly true	Certainly true	Certainly true	Certainly true	Certainly true	Certainly true	Certainly true	Certainly true	Certainly true	Extremely	Always
Governmental	Primary	Female	13	Urban	Urban	12	7	7	Musilim	Single	parents	Father only	Living together	Never	Never	Authoritative	Never	Excellent	Unable to read nd write	Can read and write	Merchant	Merchant	Some what true	Certainly true	Not true	Certainly true	Not true	Not true	Certainly true	Not true	Certainly true	Some what true	Not true	Not true	Certainly true	Not true	Some what true	Certainly true	Certainly true	Not true	Not true	Certainly true	Certainly true	Not true	Certainly true	Not true	Certainly true	Extremely	Quite often
Governmental	Primary	Male	13	Urban	Urban	4	7	7	Orthodox	Single	parents	Both parents	Living together	Some times	Never	Authoritative	Never	Excellent	Primary education(1-8)	Primary education(1-8)	Governmental employee	Housewife	Certainly true	Some what true	Not true	Some what true	Not true	Not true	Some what true	Certainly true	Some what true	Not true	Certainly true	Some what true	Some what true	Certainly true	Not true	Not true	Some what true	Some what true	Some what true	Certainly true	Certainly true	Not true	Not true	Not true	Some what true	Very	Very often
private	Primary	Female	13	Urban	Urban	4	2	7	Orthodox	Single	parents	Both parents	Living together	Some times	Never	Authoritative	Some times	Bad	Diploma	Secondary education	others	Merchant	Certainly true	Some what true	Not true	Certainly true	Not true	Not true	Some what true	Not true	Some what true	Not true	Certainly true	Not true	Not true	Some what true	Not true	Not true	Certainly true	Not true	Not true	Certainly true	Some what true	Not true	Some what true	Not true	Some what true	Extremely	Quite often
Governmental	Primary	Male	13	Urban	Urban	3	2	7	Orthodox	Single	parents	Both parents	Living together	Some times	Never	Authoritarian	Some times	Very good	Secondary education	Can read and write	Governmental employee	Governmental employee	Certainly true	Some what true	Some what true	Certainly true	Not true	Not true	Certainly true	Some what true	Certainly true	Not true	Certainly true	Not true	Not true	Certainly true	Some what true	Not true	Certainly true	Some what true	Some what true	Certainly true	Certainly true	Not true	Some what true	Some what true	Certainly true	Extremely	Very often
private	Primary	Male	13	Urban	Urban	4	7	8	Musilim	Married	parents	Both parents	Living together	Never	Never	Authoritarian	Never	Fair	Secondary education	Secondary education	others	Merchant	Some what true	Some what true	Some what true	Some what true	Some what true	Some what true	Certainly true	Certainly true	Some what true	Not true	Certainly true	Some what true	Certainly true	Certainly true	Not true	Not true	Some what true	Not true	Not true	Certainly true	Certainly true	Not true	Certainly true	Certainly true	Certainly true	Not at all	Never
private	Primary	Female	13	Urban	Urban	7	3	7	Musilim	Single	parents	Both parents	Living together	Never	Never	Authoritarian	Never	Excellent	Can read and write	Can read and write	Merchant	Merchant	Certainly true	Not true	Not true	Certainly true	Not true	Not true	Certainly true	Certainly true	Certainly true	Not true	Some what true	Not true	Not true	Certainly true	Not true	Not true	Certainly true	Not true	Not true	Certainly true	Certainly true	Not true	Certainly true	Certainly true	Certainly true	Extremely	Always
private	Secondary	Female	13	Urban	Urban	4	1	11	Orthodox	Single	parents	Both parents	Living together	Never	Never	Authoritative	Never	Very good	Secondary education	Diploma	Merchant	Merchant	Some what true	Not true	Not true	Some what true	Not true	Not true	Some what true	Certainly true	Some what true	Not true	Certainly true	Not true	Not true	Some what true	Some what true	Certainly true	Some what true	Certainly true	Certainly true	Some what true	Certainly true	Not true	Not true	Certainly true	Certainly true	Extremely	Always
private	Primary	Female	13	Urban	Urban	7	4	7	Musilim	Single	parents	Both parents	Living together	Never	Never	Authoritative	Never	Fair	First degree and above	Primary education(1-8)	others	Housewife	Certainly true	Not true	Not true	Not true	Not true	Not true	Some what true	Not true	Certainly true	Not true	Not true	Not true	Not true	Certainly true	Not true	Not true	Certainly true	Not true	Certainly true	Certainly true	Certainly true	Not true	Certainly true	Not true	Certainly true	Extremely	Very often
Governmental	Primary	Male	13	Urban	Urban	2	1	7	Musilim	Single	parents	Both parents	Living together	Never	Never	Authoritative	Never	Very good	Primary education(1-8)	Can read and write	Merchant	Merchant	Certainly true	Certainly true	Not true	Some what true	Not true	Not true	Certainly true	Not true	Certainly true	Not true	Certainly true	Not true	Not true	Some what true	Not true	Some what true	Certainly true	Not true	Some what true	Not true	Some what true	Not true	Certainly true	Not true	Some what true	slightly	Quite often
Governmental	Primary	Male	13	Rural	Rural	12	4	8	Musilim	Single	parents	Both parents	Living together	Never	Never	Permissive	Some times	Excellent	Can read and write	Can read and write	Agreculture	Agreculture	Certainly true	Some what true	Not true	Certainly true	Not true	Not true	Certainly true	Not true	Some what true	Not true	Certainly true	Certainly true	Not true	Certainly true	Not true	Not true	Certainly true	Not true	Not true	Certainly true	Certainly true	Not true	Some what true	Certainly true	Certainly true	Very	Always
private	Primary	Female	13	Urban	Urban	5	1	7	Orthodox	Single	parents	Both parents	Living together	Never	Never	Authoritative	Never	Excellent	First degree and above	First degree and above	Merchant	others	Some what true	Not true	Not true	Certainly true	Not true	Some what true	Certainly true	Not true	Certainly true	Not true	Certainly true	Not true	Not true	Certainly true	Some what true	Certainly true	Certainly true	Not true	Some what true	Certainly true	Certainly true	Not true	Certainly true	Not true	Some what true	Extremely	Always
private	Secondary	Female	14	Urban	Urban	3	1	9	Orthodox	Single	parents	Mother only	Divorced	Never	Never	Authoritarian	Never	Very good	First degree and above	Primary education(1-8)	others	Merchant	Certainly true	Not true	Not true	Certainly true	Not true	Some what true	Certainly true	Some what true	Certainly true	Some what true	Certainly true	Not true	Some what true	Some what true	Not true	Not true	Certainly true	Not true	Not true	Some what true	Certainly true	Not true	Some what true	Certainly true	Some what true	Moderatly	Very often
Governmental	Primary	Male	16	Urban	Urban	4	1	8	Orthodox	Single	parents	Both parents	Living together	Some times	Some times	Authoritarian	Never	Fair	Can read and write	Unable to read nd write	Governmental employee	Housewife	Certainly true	Not true	Not true	Some what true	Not true	Not true	Certainly true	Not true	Some what true	Not true	Certainly true	Certainly true	Some what true	Certainly true	Not true	Not true	Some what true	Some what true	Not true	Some what true	Some what true	Some what true	Certainly true	Not true	Some what true	Very	Very often
Governmental	Primary	Male	14	Rural	Rural	4	1	7	Musilim	Single	parents	Both parents	Living together	Never	Never	Authoritarian	Never	Excellent	Unable to read nd write	Unable to read nd write	Agreculture	Merchant	Some what true	Not true	Not true	Not true	Not true	Not true	Some what true	Not true	Some what true	Not true	Not true	Not true	Not true	Some what true	Certainly true	Not true	Some what true	Not true	Not true	Some what true	Some what true	Not true	Some what true	Not true	Not true	Not at all	Seldom
Governmental	Secondary	Male	16	Rural	Rural	11	1	7	Musilim	Single	parents	Both parents	Living together	Some times	Never	Authoritarian	Never	Excellent	Can read and write	Unable to read nd write	Agreculture	Merchant	Certainly true	Certainly true	Not true	Certainly true	Not true	Certainly true	Certainly true	Certainly true	Certainly true	Not true	Certainly true	Some what true	Not true	Certainly true	Certainly true	Certainly true	Certainly true	Not true	Some what true	Certainly true	Certainly true	Not true	Certainly true	Not true	Certainly true	Moderatly	Always
Governmental	Secondary	Male	15	Urban	Urban	6	4	10	Musilim	Single	parents	Both parents	separated due to employeement	Never	Never	Authoritative	Never	Excellent	Can read and write	Unable to read nd write	Merchant	Housewife	Certainly true	Some what true	Not true	Certainly true	Not true	Certainly true	Certainly true	Some what true	Certainly true	Not true	Certainly true	Not true	Not true	Certainly true	Not true	Not true	Certainly true	Not true	Not true	Certainly true	Certainly true	Not true	Certainly true	Not true	Certainly true	Extremely	Always
Governmental	Secondary	Female	16	Urban	Urban	3	1	9	Musilim	Single	parents	Mother only	Widowed	Never	Never	Authoritarian	Never	Fair	First degree and above	First degree and above	others	Merchant	Certainly true	Not true	Not true	Certainly true	Not true	Not true	Certainly true	Not true	Certainly true	Not true	Certainly true	Not true	Not true	Certainly true	Not true	Not true	Certainly true	Not true	Not true	Certainly true	Certainly true	Not true	Certainly true	Certainly true	Some what true	Very	Always
Governmental	Primary	Female	14	Urban	Urban	7	5	7	Orthodox	Single	parents	Both parents	Living together	Never	Never	Authoritarian	Never	Excellent	Can read and write	Can read and write	Merchant	Housewife	Certainly true	Not true	Not true	Some what true	Not true	Not true	Certainly true	Not true	Some what true	Not true	Some what true	Not true	Not true	Some what true	Not true	Certainly true	Not true	Not true	Certainly true	Certainly true	Not true	Some what true	Not true	Certainly true	Not true	Not at all	Always
Governmental	Primary	Male	16	Rural	Urban	8	4	8	Musilim	Single	parents	Both parents	Living together	Never	Never	Authoritarian	Never	Fair	Unable to read nd write	Unable to read nd write	Agreculture	Housewife	Some what true	Not true	Not true	Not true	Not true	Certainly true	Certainly true	Some what true	Certainly true	Not true	Certainly true	Not true	Not true	Certainly true	Certainly true	Some what true	Certainly true	Not true	Some what true	Certainly true	Some what true	Not true	Certainly true	Some what true	Certainly true	slightly	Seldom
Governmental	Secondary	Female	16	Urban	Urban	5	2	9	Orthodox	Single	parents	Both parents	Living together	Never	Never	Authoritarian	Never	Fair	Diploma	Diploma	Governmental employee	Governmental employee	Some what true	Not true	Not true	Certainly true	Not true	Certainly true	Certainly true	Some what true	Some what true	Not true	Certainly true	Not true	Certainly true	Some what true	Not true	Not true	Some what true	Not true	Not true	Some what true	Some what true	Not true	Some what true	Not true	Some what true	slightly	Quite often
Governmental	Primary	Male	15	Urban	Urban	5	1	8	Orthodox	Single	Relatives	Grand parents	Living together	Some times	Never	Authoritarian	Never	Excellent	Secondary education	Secondary education	Governmental employee	Governmental employee	Certainly true	Not true	Not true	Certainly true	Not true	Not true	Certainly true	Not true	Certainly true	Not true	Certainly true	Not true	Not true	Certainly true	Not true	Not true	Certainly true	Not true	Not true	Certainly true	Certainly true	Not true	Not true	Not true	Some what true	Moderatly	Always
private	Secondary	Female	14	Urban	Urban	5	1	8	Musilim	Single	parents	Both parents	Living together	Never	Never	Authoritative	Never	Excellent	Secondary education	Secondary education	Merchant	Merchant	Some what true	Not true	Not true	Certainly true	Not true	Not true	Some what true	Not true	Certainly true	Not true	Certainly true	Certainly true	Not true	Certainly true	Not true	Not true	Certainly true	Not true	Not true	Certainly true	Certainly true	Not true	Some what true	Not true	Certainly true	Extremely	Always
private	Primary	Male	14	Urban	Urban	4	2	9	Orthodox	Single	parents	Both parents	Living together	Never	Never	Authoritative	Never	Excellent	First degree and above	First degree and above	Governmental employee	Governmental employee	Some what true	Not true	Not true	Some what true	Not true	Not true	Certainly true	Some what true	Certainly true	Not true	Certainly true	Not true	Not true	Some what true	Certainly true	Not true	Certainly true	Not true	Not true	Certainly true	Certainly true	Not true	Not true	Not true	Certainly true	Moderatly	Quite often
Governmental	Primary	Female	16	Urban	Urban	5	1	8	Musilim	Single	parents	Father only	Divorced	Never	Never	Authoritative	Never	Fair	Can read and write	Unable to read nd write	Governmental employee	Housewife	Certainly true	Certainly true	Not true	Certainly true	Not true	Not true	Certainly true	Certainly true	Certainly true	Not true	Certainly true	Not true	Not true	Certainly true	Not true	Some what true	Certainly true	Not true	Certainly true	Some what true	Some what true	Not true	Certainly true	Certainly true	Some what true	Very	Very often
private	Secondary	Female	15	Urban	Urban	4	4	10	Musilim	Single	parents	Both parents	Living together	Never	Never	Authoritative	Never	Fair	Secondary education	Secondary education	Merchant	Non Govenmental employee	Some what true	Not true	Not true	Certainly true	Not true	Some what true	Some what true	Some what true	Some what true	Not true	Some what true	Not true	Not true	Some what true	Not true	Not true	Not true	Not true	Not true	Certainly true	Certainly true	Not true	Not true	Some what true	Certainly true	Moderatly	Quite often
Governmental	Secondary	Female	16	Urban	Urban	17	1	10	Musilim	Single	parents	Both parents	Living together	Never	Never	Authoritarian	Some times	Fair	Unable to read nd write	Unable to read nd write	Agreculture	Agreculture	Certainly true	Not true	Some what true	Some what true	Not true	Not true	Certainly true	Some what true	Certainly true	Not true	Certainly true	Some what true	Not true	Certainly true	Not true	Not true	Certainly true	Not true	Not true	Certainly true	Certainly true	Not true	Certainly true	Certainly true	Some what true	Very	Very often
Governmental	Primary	Female	16	Urban	Urban	5	1	8	Musilim	Married	parents	Both parents	Living together	Never	Never	Authoritarian	Never	Excellent	Can read and write	Can read and write	Governmental employee	Merchant	Not true	Certainly true	Not true	Certainly true	Certainly true	Not true	Certainly true	Certainly true	Certainly true	Not true	Certainly true	Not true	Certainly true	Certainly true	Certainly true	Certainly true	Not true	Certainly true	Certainly true	Not true	Certainly true	Not true	Not true	Certainly true	Some what true	Very	Seldom
Governmental	Primary	Male	14	Urban	Urban	3	8	8	Orthodox	Single	parents	Both parents	Living together	Never	Never	Authoritarian	Never	Very good	First degree and above	Diploma	Governmental employee	Governmental employee	Some what true	Not true	Some what true	Certainly true	Some what true	Not true	Some what true	Not true	Some what true	Not true	Certainly true	Not true	Not true	Some what true	Not true	Not true	Certainly true	Not true	Not true	Some what true	Some what true	Not true	Not true	Not true	Some what true	Very	Very often
Governmental	Primary	Male	16	Urban	Urban	5	2	8	Orthodox	Single	parents	Both parents	Living together	Never	Never	Authoritarian	Never	Very good	Secondary education	Primary education(1-8)	Merchant	Housewife	Certainly true	Not true	Some what true	Certainly true	Not true	Not true	Certainly true	Certainly true	Certainly true	Some what true	Certainly true	Not true	Not true	Certainly true	Not true	Not true	Certainly true	Not true	Not true	Certainly true	Certainly true	Not true	Not true	Not true	Certainly true	Extremely	Always
Governmental	Primary	Female	14	Urban	Urban	7	4	7	Musilim	Single	parents	Mother only	separated due to employeement	Never	Never	Authoritarian	Some times	Fair	Can read and write	Unable to read nd write	Merchant	Merchant	Certainly true	Certainly true	Some what true	Some what true	Some what true	Certainly true	Some what true	Not true	Certainly true	Some what true	Some what true	Certainly true	Certainly true	Not true	Some what true	Certainly true	Some what true	Some what true	Not true	Some what true	Not true	Some what true	Certainly true	Some what true	Some what true	Moderatly	Never
Governmental	Primary	Female	15	Urban	Urban	5	1	7	Protestant	Single	parents	Both parents	Living together	Never	Never	Authoritarian	Never	Excellent	Secondary education	Secondary education	Governmental employee	Housewife	Some what true	Not true	Some what true	Some what true	Some what true	Some what true	Certainly true	Not true	Certainly true	Not true	Some what true	Not true	Some what true	Certainly true	Some what true	Some what true	Certainly true	Not true	Not true	Some what true	Certainly true	Not true	Some what true	Some what true	Some what true	Extremely	Always
Governmental	Primary	Female	15	Urban	Urban	6	4	8	Orthodox	Single	parents	Both parents	separated due to employeement	Never	Never	Authoritarian	Never	Very good	Primary education(1-8)	Can read and write	Merchant	Housewife	Certainly true	Certainly true	Some what true	Certainly true	Some what true	Certainly true	Certainly true	Certainly true	Some what true	Not true	Certainly true	Not true	Certainly true	Certainly true	Certainly true	Not true	Some what true	Not true	Certainly true	Certainly true	Certainly true	Not true	Certainly true	Some what true	Not true	Extremely	Always
private	Primary	Female	15	Urban	Urban	8	1	8	Musilim	Single	parents	Both parents	Living together	Never	Never	Authoritarian	Never	Excellent	First degree and above	Can read and write	Governmental employee	Housewife	Certainly true	Not true	Not true	Certainly true	Not true	Not true	Certainly true	Some what true	Certainly true	Not true	Certainly true	Not true	Not true	Some what true	Not true	Certainly true	Certainly true	Not true	Not true	Certainly true	Certainly true	Not true	Some what true	Not true	Certainly true	Extremely	Always
Governmental	Primary	Male	14	Rural	Rural	5	10	8	Musilim	Single	parents	Mother only	Divorced	Never	Never	Authoritarian	Always	Excellent	Unable to read nd write	Unable to read nd write	Agreculture	Agreculture	Certainly true	Certainly true	Certainly true	Not true	Not true	Some what true	Certainly true	Certainly true	Not true	Certainly true	Certainly true	Certainly true	Certainly true	Certainly true	Certainly true	Certainly true	Certainly true	Certainly true	Certainly true	Some what true	Some what true	Not true	Not true	Some what true	Certainly true	Extremely	Always
Governmental	Primary	Male	15	Urban	Urban	3	14	7	Musilim	Single	parents	Father only	Living together	Never	Never	Authoritarian	Some times	Excellent	Secondary education	Secondary education	Merchant	Merchant	Some what true	Not true	Not true	Not true	Not true	Not true	Some what true	Not true	Certainly true	Some what true	Certainly true	Some what true	Not true	Certainly true	Certainly true	Certainly true	Certainly true	Certainly true	Certainly true	Some what true	Certainly true	Not true	Some what true	Not true	Certainly true	Not at all	Always
Governmental	Primary	Female	14	Urban	Urban	6	8	8	Musilim	Single	parents	Both parents	Living together	Some times	Never	Authoritarian	Never	Excellent	Diploma	Unable to read nd write	Governmental employee	Housewife	Certainly true	Certainly true	Certainly true	Certainly true	Certainly true	Not true	Certainly true	Certainly true	Certainly true	Not true	Certainly true	Not true	Certainly true	Certainly true	Not true	Not true	Certainly true	Not true	Not true	Certainly true	Certainly true	Not true	Certainly true	Certainly true	Certainly true	Very	Seldom
private	Primary	Female	16	Urban	Urban	4	2	8	Musilim	Single	parents	Both parents	Living together	Some times	Never	Authoritarian	Never	Fair	Can read and write	Secondary education	Governmental employee	Housewife	Not true	Certainly true	Some what true	Not true	Certainly true	Not true	Not true	Certainly true	Certainly true	Certainly true	Some what true	Certainly true	Some what true	Some what true	Certainly true	Some what true	Not true	Certainly true	Some what true	Some what true	Certainly true	Certainly true	Not true	Certainly true	Some what true	Extremely	Always
Governmental	Primary	Female	15	Urban	Urban	6	3	8	Orthodox	Single	parents	Both parents	Living together	Never	Never	Authoritative	Never	Fair	Diploma	Secondary education	Governmental employee	Merchant	Some what true	Some what true	Not true	Certainly true	Some what true	Not true	Some what true	Certainly true	Certainly true	Certainly true	Not true	Not true	Some what true	Certainly true	Some what true	Not true	Certainly true	Not true	Some what true	Certainly true	Certainly true	Not true	Some what true	Not true	Certainly true	Moderatly	Always
private	Secondary	Male	16	Urban	Urban	3	2	10	Protestant	Single	Relatives	Father only	separated due to employeement	Never	Never	Authoritarian	Never	Excellent	Diploma	Can read and write	Merchant	Merchant	Certainly true	Not true	Not true	Certainly true	Some what true	Not true	Certainly true	Some what true	Certainly true	Not true	Certainly true	Not true	Some what true	Certainly true	Certainly true	Not true	Certainly true	Not true	Not true	Certainly true	Certainly true	Not true	Certainly true	Some what true	Some what true	Moderatly	Quite often
Governmental	Primary	Female	14	Urban	Urban	4	2	7	Musilim	Single	Relatives	Both parents	Living together	Some times	Never	Authoritative	Never	Excellent	Can read and write	Can read and write	Merchant	Merchant	Certainly true	Not true	Not true	Certainly true	Not true	Certainly true	Certainly true	Some what true	Some what true	Not true	Certainly true	Not true	Not true	Certainly true	Not true	Not true	Certainly true	Certainly true	Not true	Certainly true	Certainly true	Not true	Some what true	Certainly true	Certainly true	Extremely	Always
Governmental	Primary	Female	15	Urban	Urban	6	1	7	Musilim	Single	parents	Both parents	Living together	Some times	Never	Authoritarian	Never	Excellent	Unable to read nd write	Can read and write	Governmental employee	Merchant	Some what true	Not true	Not true	Some what true	Not true	Not true	Certainly true	Certainly true	Certainly true	Not true	Certainly true	Not true	Certainly true	Certainly true	Some what true	Not true	Certainly true	Not true	Not true	Certainly true	Certainly true	Not true	Not true	Certainly true	Certainly true	Very	Quite often
Governmental	Primary	Male	14	Urban	Urban	4	1	7	Musilim	Single	parents	Both parents	Living together	Never	Never	Authoritarian	Never	Excellent	Can read and write	Can read and write	Merchant	Housewife	Certainly true	Not true	Certainly true	Certainly true	Some what true	Not true	Some what true	Some what true	Certainly true	Not true	Certainly true	Some what true	Not true	Some what true	Certainly true	Not true	Certainly true	Not true	Some what true	Some what true	Certainly true	Not true	Some what true	Not true	Certainly true	Moderatly	Quite often
private	Secondary	Male	16	Urban	Urban	4	1	10	Orthodox	Single	parents	Both parents	Living together	Some times	Never	Authoritative	Never	Fair	Secondary education	First degree and above	Merchant	others	Some what true	Some what true	Not true	Certainly true	Not true	Not true	Some what true	Not true	Certainly true	Not true	Certainly true	Not true	Not true	Some what true	Some what true	Not true	Some what true	Not true	Not true	Not true	Some what true	Not true	Not true	Not true	Some what true	Extremely	Always
Governmental	Primary	Male	16	Urban	Urban	7	1	8	Protestant	Single	parents	Both parents	Living together	Never	Never	Authoritative	Never	Very good	Secondary education	Primary education(1-8)	Governmental employee	Merchant	Certainly true	Not true	Not true	Certainly true	Not true	Not true	Certainly true	Not true	Certainly true	Not true	Certainly true	Not true	Not true	Certainly true	Not true	Not true	Certainly true	Not true	Not true	Certainly true	Certainly true	Not true	Not true	Not true	Certainly true	Very	Always
Governmental	Primary	Female	14	Urban	Urban	5	3	8	Orthodox	Single	parents	Both parents	Living together	Some times	Never	Authoritative	Never	Very good	Can read and write	Unable to read nd write	Merchant	Housewife	Certainly true	Not true	Not true	Some what true	Not true	Not true	Some what true	Certainly true	Certainly true	Certainly true	Not true	Certainly true	Not true	Certainly true	Some what true	Some what true	Certainly true	Not true	Not true	Certainly true	Some what true	Not true	Some what true	Certainly true	Certainly true	Very	Very often
Governmental	Secondary	Female	16	Urban	Urban	10	2	10	Musilim	Single	parents	Both parents	Living together	Never	Never	Authoritative	Never	Excellent	First degree and above	Primary education(1-8)	Governmental employee	Non Govenmental employee	Certainly true	Not true	Not true	Not true	Not true	Not true	Certainly true	Not true	Some what true	Not true	Certainly true	Not true	Not true	Certainly true	Not true	Not true	Certainly true	Not true	Not true	Some what true	Certainly true	Not true	Certainly true	Not true	Certainly true	Extremely	Always
Governmental	Primary	Male	14	Urban	Urban	4	7	8	Orthodox	Single	parents	Both parents	Living together	Some times	Never	Permissive	Never	Fair	Can read and write	Can read and write	Merchant	Housewife	Some what true	Some what true	Some what true	Some what true	Not true	Not true	Some what true	Not true	Some what true	Not true	Some what true	Not true	Not true	Some what true	Some what true	Some what true	Some what true	Not true	Not true	Some what true	Some what true	Not true	Some what true	Some what true	Some what true	Not at all	Seldom
Governmental	Primary	Female	15	Rural	Rural	5	5	8	Musilim	Single	parents	Both parents	Living together	Never	Never	Authoritarian	Never	Excellent	Unable to read nd write	Unable to read nd write	Agreculture	Agreculture	Some what true	Not true	Not true	Not true	Not true	Not true	Certainly true	Not true	Certainly true	Not true	Certainly true	Not true	Not true	Not true	Not true	Not true	Certainly true	Not true	Not true	Some what true	Not true	Not true	Certainly true	Not true	Certainly true	Very	Very often
Governmental	Secondary	Male	16	Urban	Urban	7	1	11	Orthodox	Single	Relatives	Grand parents	Widowed	Some times	Never	Authoritarian	Never	Fair	First degree and above	Unable to read nd write	others	others	Certainly true	Some what true	Certainly true	Some what true	Not true	Not true	Certainly true	Certainly true	Certainly true	Not true	Certainly true	Not true	Not true	Certainly true	Certainly true	Not true	Certainly true	Some what true	Some what true	Not true	Some what true	Not true	Not true	Certainly true	Not true	Moderatly	Very often
private	Secondary	Male	16	Urban	Urban	6	1	9	Musilim	Single	parents	Both parents	Living together	Never	Never	Authoritative	Never	Very good	First degree and above	Secondary education	Merchant	Merchant	Certainly true	Not true	Not true	Certainly true	Not true	Not true	Certainly true	Some what true	Certainly true	Not true	Certainly true	Not true	Not true	Some what true	Some what true	Not true	Certainly true	Not true	Some what true	Certainly true	Certainly true	Not true	Some what true	Certainly true	Certainly true	Extremely	Always
Governmental	Primary	Female	14	Urban	Urban	4	2	7	Orthodox	Single	parents	Both parents	Living together	Some times	Never	Authoritarian	Some times	Excellent	Secondary education	Primary education(1-8)	Governmental employee	Non Govenmental employee	Certainly true	Not true	Not true	Certainly true	Certainly true	Not true	Some what true	Not true	Certainly true	Not true	Certainly true	Not true	Not true	Certainly true	Not true	Not true	Certainly true	Not true	Not true	Certainly true	Certainly true	Not true	Not true	Not true	Certainly true	Extremely	Always
Governmental	Primary	Female	16	Urban	Urban	8	2	8	Musilim	Single	parents	Both parents	Living together	Never	Never	Authoritative	Never	Excellent	Primary education(1-8)	Unable to read nd write	Merchant	Merchant	Certainly true	Not true	Not true	Not true	Not true	Not true	Certainly true	Not true	Certainly true	Not true	Certainly true	Not true	Not true	Certainly true	Not true	Not true	Certainly true	Not true	Not true	Some what true	Not true	Not true	Not true	Certainly true	Certainly true	Extremely	Always
private	Secondary	Female	14	Urban	Urban	4	1	8	Orthodox	others	Non relative	others	Widowed	Some times	Never	Neglectful	Never	Bad	Can read and write	First degree and above	Merchant	others	Some what true	Not true	Some what true	Certainly true	Some what true	Not true	Some what true	Not true	Some what true	Not true	Not true	Not true	Certainly true	Some what true	Certainly true	Some what true	Some what true	Certainly true	Not true	Some what true	Some what true	Not true	Some what true	Some what true	Not true	slightly	Quite often
private	Primary	Female	15	Urban	Urban	5	2	7	Musilim	Single	parents	Both parents	Living together	Never	Never	Authoritarian	Never	Excellent	Can read and write	Can read and write	Governmental employee	Governmental employee	Certainly true	Certainly true	Not true	Certainly true	Not true	Certainly true	Certainly true	Certainly true	Certainly true	Not true	Certainly true	Not true	Some what true	Certainly true	Certainly true	Some what true	Certainly true	Not true	Not true	Certainly true	Certainly true	Not true	Certainly true	Some what true	Certainly true	Extremely	Always
Governmental	Primary	Female	14	Urban	Urban	3	3	7	Musilim	Single	parents	Both parents	Living together	Never	Never	Authoritative	Never	Excellent	Unable to read nd write	Unable to read nd write	Agreculture	Merchant	Some what true	Certainly true	Not true	Certainly true	Not true	Not true	Certainly true	Certainly true	Not true	Not true	Certainly true	Not true	Not true	Certainly true	Not true	Not true	Certainly true	Not true	Not true	Not true	Certainly true	Some what true	Not true	Not true	Certainly true	Extremely	Always
Governmental	Secondary	Female	16	Urban	Urban	9	5	11	Musilim	others	parents	Both parents	Living together	Never	Never	Permissive	Never	Excellent	Can read and write	Can read and write	Agreculture	Merchant	Certainly true	Not true	Certainly true	Some what true	Not true	Certainly true	Not true	Not true	Certainly true	Not true	Some what true	Not true	Some what true	Some what true	Some what true	Some what true	Some what true	Not true	Not true	Certainly true	Some what true	Some what true	Some what true	Some what true	Some what true	Not at all	Seldom
Governmental	Secondary	Female	15	Rural	Rural	8	1	10	Musilim	Single	parents	Both parents	Living together	Some times	Never	Authoritarian	Never	Excellent	Can read and write	Unable to read nd write	Governmental employee	Housewife	Certainly true	Some what true	Some what true	Certainly true	Some what true	Not true	Certainly true	Not true	Certainly true	Some what true	Certainly true	Not true	Not true	Some what true	Not true	Some what true	Certainly true	Not true	Not true	Certainly true	Certainly true	Not true	Certainly true	Not true	Certainly true	Not at all	Never
Governmental	Primary	Female	14	Rural	Rural	9	2	8	Orthodox	Married	Relatives	Father only	Living together	Never	Some times	Authoritarian	Always	Excellent	Unable to read nd write	Unable to read nd write	Governmental employee	Housewife	Certainly true	Some what true	Certainly true	Some what true	Certainly true	Some what true	Some what true	Certainly true	Certainly true	Some what true	Certainly true	Certainly true	Some what true	Some what true	Certainly true	Certainly true	Certainly true	Certainly true	Some what true	Not true	Some what true	Some what true	Not true	Certainly true	Certainly true	Not at all	Never
Governmental	Secondary	Male	16	Urban	Urban	5	5	9	Orthodox	Single	parents	Mother only	separated due to employeement	Some times	Never	Permissive	Never	Fair	Secondary education	Secondary education	Governmental employee	Housewife	Some what true	Certainly true	Some what true	Some what true	Certainly true	Not true	Some what true	Certainly true	Some what true	Certainly true	Certainly true	Some what true	Not true	Some what true	Certainly true	Some what true	Some what true	Some what true	Some what true	Some what true	Some what true	Not true	Some what true	Certainly true	Some what true	Extremely	Very often
Governmental	Primary	Male	14	Urban	Urban	6	1	7	Orthodox	Single	Relatives	Both parents	Living together	Never	Never	Authoritarian	Never	Fair	Can read and write	Secondary education	Merchant	Merchant	Certainly true	Not true	Some what true	Certainly true	Not true	Not true	Certainly true	Not true	Certainly true	Not true	Certainly true	Not true	Not true	Certainly true	Some what true	Not true	Certainly true	Not true	Some what true	Certainly true	Certainly true	Not true	Not true	Some what true	Certainly true	Extremely	Always
Governmental	Primary	Male	14	Urban	Urban	4	3	7	Orthodox	Single	parents	Both parents	Living together	Never	Never	Authoritarian	Never	Fair	Unable to read nd write	Can read and write	Non Govenmental employee	Governmental employee	Some what true	Some what true	Not true	Certainly true	Some what true	Not true	Some what true	Some what true	Some what true	Not true	Some what true	Some what true	Some what true	Some what true	Some what true	Some what true	Some what true	Some what true	Some what true	Some what true	Some what true	Some what true	Not true	Certainly true	Not true	slightly	Seldom
Governmental	Primary	Male	16	Urban	Urban	5	1	8	Orthodox	Single	parents	Both parents	Living together	Some times	Never	Authoritarian	Some times	Fair	Can read and write	Can read and write	Governmental employee	others	Certainly true	Not true	Not true	Some what true	Not true	Not true	Some what true	Some what true	Certainly true	Not true	Certainly true	Not true	Not true	Some what true	Not true	Not true	Some what true	Not true	Not true	Some what true	Some what true	Not true	Certainly true	Not true	Some what true	Extremely	Always
Governmental	Primary	Male	16	Urban	Urban	5	4	7	Orthodox	Single	Relatives	Grand parents	separated due to employeement	Some times	Never	Authoritarian	Some times	Fair	Secondary education	Secondary education	Governmental employee	Governmental employee	Some what true	Some what true	Not true	Some what true	Not true	Not true	Certainly true	Some what true	Some what true	Certainly true	Not true	Not true	Some what true	Some what true	Some what true	Some what true	Some what true	Some what true	Some what true	Some what true	Some what true	Not true	Some what true	Not true	Some what true	slightly	Quite often
Governmental	Primary	Female	15	Rural	Rural	11	6	8	Musilim	Divorced	parents	Both parents	Living together	Never	Never	Authoritarian	Never	Excellent	First degree and above	Can read and write	Governmental employee	Housewife	Certainly true	Some what true	Not true	Certainly true	Not true	Certainly true	Certainly true	Not true	Certainly true	Not true	Certainly true	Not true	Some what true	Certainly true	Certainly true	Some what true	Certainly true	Not true	Not true	Certainly true	Certainly true	Not true	Certainly true	Not true	Certainly true	Very	Very often
Governmental	Primary	Female	15	Urban	Urban	3	1	7	Musilim	others	parents	Step father/mother	Living together	Never	Never	Authoritarian	Never	Very good	Secondary education	Primary education(1-8)	Merchant	Merchant	Some what true	Some what true	Not true	Not true	Not true	Not true	Some what true	Some what true	Some what true	Some what true	Not true	Not true	Not true	Some what true	Some what true	Some what true	Some what true	Not true	Not true	Some what true	Certainly true	Not true	Some what true	Some what true	Some what true	Very	Seldom
private	Secondary	Male	14	Urban	Urban	7	1	7	Orthodox	Single	parents	Grand parents	Living together	Never	Never	Authoritarian	Never	Excellent	Can read and write	Can read and write	Merchant	Housewife	Certainly true	Certainly true	Not true	Certainly true	Some what true	Not true	Not true	Not true	Not true	Not true	Not true	Some what true	Some what true	Certainly true	Some what true	Some what true	Not true	Not true	Not true	Not true	Some what true	Not true	Not true	Not true	Some what true	Very	Very often
Governmental	Primary	Male	14	Urban	Urban	3	4	7	Orthodox	Single	parents	Mother only	Divorced	Never	Never	Authoritarian	Never	Very good	Primary education(1-8)	Primary education(1-8)	Agreculture	Housewife	Some what true	Not true	Not true	Some what true	Not true	Not true	Some what true	Some what true	Certainly true	Not true	Certainly true	Not true	Not true	Some what true	Not true	Not true	Some what true	Not true	Some what true	Some what true	Some what true	Not true	Some what true	Not true	Some what true	Very	Very often
private	Secondary	Female	14	Urban	Urban	4	1	8	Orthodox	Single	parents	Both parents	Living together	Never	Never	Authoritarian	Never	Excellent	Can read and write	Can read and write	others	Housewife	Certainly true	Not true	Not true	Certainly true	Not true	Not true	Certainly true	Not true	Certainly true	Not true	Certainly true	Not true	Not true	Certainly true	Not true	Not true	Certainly true	Not true	Not true	Certainly true	Certainly true	Not true	Some what true	Not true	Certainly true	Not at all	Always
Governmental	Primary	Female	14	Urban	Urban	7	2	7	Musilim	Single	parents	Both parents	Living together	Some times	Never	Authoritarian	Some times	Very good	Primary education(1-8)	Primary education(1-8)	Governmental employee	Housewife	Certainly true	Some what true	Not true	Not true	Not true	Some what true	Certainly true	Not true	Certainly true	Not true	Certainly true	Not true	Not true	Certainly true	Some what true	Not true	Not true	Not true	Not true	Certainly true	Certainly true	Not true	Certainly true	Certainly true	Certainly true	slightly	Seldom
Governmental	Primary	Male	14	Urban	Urban	8	2	8	Musilim	Single	parents	Both parents	Living together	Never	Never	Authoritarian	Never	Excellent	Can read and write	Can read and write	Governmental employee	Governmental employee	Certainly true	Some what true	Not true	Not true	Not true	Certainly true	Certainly true	Some what true	Certainly true	Not true	Certainly true	Certainly true	Not true	Certainly true	Some what true	Not true	Certainly true	Not true	Some what true	Certainly true	Certainly true	Not true	Certainly true	Not true	Certainly true	Extremely	Seldom
Governmental	Primary	Female	16	Urban	Urban	4	1	8	Orthodox	Single	parents	Mother only	Divorced	Never	Never	Authoritarian	Some times	Fair	Secondary education	Primary education(1-8)	Governmental employee	Merchant	Certainly true	Not true	Not true	Certainly true	Some what true	Not true	Not true	Some what true	Certainly true	Not true	Not true	Not true	Not true	Certainly true	Not true	Not true	Certainly true	Not true	Not true	Certainly true	Certainly true	Not true	Not true	Not true	Certainly true	Extremely	Very often
Governmental	Primary	Male	15	Urban	Urban	4	1	7	Musilim	Single	parents	Both parents	Living together	Never	Never	Authoritative	Never	Bad	Can read and write	Unable to read nd write	Governmental employee	Governmental employee	Certainly true	Some what true	Not true	Not true	Not true	Certainly true	Certainly true	Certainly true	Some what true	Not true	Certainly true	Not true	Not true	Certainly true	Some what true	Not true	Certainly true	Some what true	Not true	Certainly true	Certainly true	Not true	Some what true	Certainly true	Not true	Extremely	Always
Governmental	Secondary	Female	15	Rural	Rural	3	5	10	Musilim	Single	parents	Both parents	Living together	Some times	Never	Authoritarian	Never	Excellent	Can read and write	Primary education(1-8)	Agreculture	Governmental employee	Not true	Certainly true	Certainly true	Certainly true	Certainly true	Certainly true	Certainly true	Certainly true	Certainly true	Certainly true	Certainly true	Not true	Some what true	Some what true	Not true	Some what true	Certainly true	Certainly true	Certainly true	Certainly true	Certainly true	Certainly true	Certainly true	Certainly true	Certainly true	Moderatly	Seldom
Governmental	Primary	Female	15	Urban	Urban	7	4	8	Orthodox	Single	parents	Both parents	Living together	Never	Never	Authoritarian	Never	Excellent	Can read and write	Can read and write	Governmental employee	Governmental employee	Not true	Some what true	Not true	Certainly true	Some what true	Not true	Some what true	Not true	Certainly true	Not true	Certainly true	Some what true	Not true	Some what true	Some what true	Not true	Some what true	Some what true	Some what true	Certainly true	Certainly true	Some what true	Not true	Some what true	Some what true	Very	Never
Governmental	Secondary	Male	16	Urban	Urban	6	4	10	Orthodox	Single	Non relative	Grand parents	Living together	Some times	Never	Permissive	Some times	Bad	Diploma	Diploma	Governmental employee	Governmental employee	Some what true	Not true	Not true	Some what true	Not true	Not true	Certainly true	Some what true	Certainly true	Not true	Certainly true	Not true	Certainly true	Some what true	Certainly true	Not true	Some what true	Not true	Not true	Certainly true	Certainly true	Not true	Certainly true	Not true	Some what true	slightly	Always
private	Primary	Male	14	Urban	Urban	4	2	8	Orthodox	Single	parents	Both parents	Living together	Some times	Never	Permissive	Never	Excellent	Can read and write	Diploma	Non Govenmental employee	Governmental employee	Certainly true	Not true	Not true	Some what true	Not true	Not true	Certainly true	Not true	Some what true	Not true	Certainly true	Certainly true	Not true	Certainly true	Some what true	Not true	Certainly true	Not true	Not true	Some what true	Certainly true	Not true	Not true	Not true	Certainly true	Extremely	Always
Governmental	Primary	Male	14	Urban	Urban	5	1	8	Orthodox	Single	Relatives	Both parents	Living together	Some times	Never	Authoritarian	Never	Excellent	Secondary education	Primary education(1-8)	Merchant	Governmental employee	Certainly true	Not true	Not true	Certainly true	Not true	Not true	Some what true	Not true	Some what true	Some what true	Certainly true	Not true	Not true	Some what true	Some what true	Not true	Some what true	Not true	Not true	Certainly true	Some what true	Not true	Not true	Not true	Not true	Not at all	Very often
Governmental	Secondary	Male	16	Urban	Urban	8	7	9	Musilim	Single	parents	Both parents	Living together	Never	Never	Authoritarian	Never	Excellent	Unable to read nd write	Unable to read nd write	Agreculture	Agreculture	Certainly true	Not true	Some what true	Some what true	Some what true	Certainly true	Certainly true	Some what true	Some what true	Some what true	Certainly true	Not true	Some what true	Some what true	Some what true	Some what true	Certainly true	Not true	Not true	Certainly true	Some what true	Not true	Certainly true	Not true	Certainly true	slightly	Very often
Governmental	Secondary	Male	16	Urban	Urban	5	4	11	Orthodox	Single	parents	Both parents	Living together	Never	Never	Authoritative	Never	Very good	First degree and above	Diploma	others	others	Certainly true	Not true	Not true	Certainly true	Not true	Not true	Certainly true	Not true	Certainly true	Not true	Certainly true	Not true	Not true	Certainly true	Not true	Not true	Certainly true	Not true	Certainly true	Certainly true	Certainly true	Not true	Some what true	Certainly true	Certainly true	Extremely	Always
Governmental	Primary	Male	15	Urban	Urban	4	1	7	Orthodox	others	parents	Both parents	Living together	Never	Never	Authoritarian	Never	Excellent	Can read and write	Can read and write	Governmental employee	Governmental employee	Certainly true	Not true	Not true	Not true	Not true	Not true	Certainly true	Not true	Certainly true	Not true	Certainly true	Not true	Not true	Certainly true	Not true	Not true	Certainly true	Not true	Not true	Certainly true	Certainly true	Not true	Not true	Not true	Certainly true	Very	Never
private	Secondary	Female	15	Urban	Urban	3	1	10	Protestant	Single	parents	Both parents	Living together	Some times	Never	Authoritative	Some times	Excellent	First degree and above	Secondary education	Governmental employee	Housewife	Certainly true	Not true	Not true	Some what true	Not true	Not true	Some what true	Some what true	Certainly true	Not true	Certainly true	Not true	Not true	Certainly true	Not true	Not true	Certainly true	Certainly true	Not true	Certainly true	Certainly true	Not true	Some what true	Not true	Certainly true	Extremely	Very often
Governmental	Secondary	Female	16	Urban	Urban	4	1	11	Orthodox	Single	parents	Both parents	Living together	Some times	Never	Authoritarian	Never	Very good	Diploma	Primary education(1-8)	Non Govenmental employee	Merchant	Certainly true	Not true	Not true	Certainly true	Not true	Not true	Certainly true	Not true	Certainly true	Not true	Certainly true	Not true	Not true	Some what true	Certainly true	Not true	Some what true	Certainly true	Not true	Certainly true	Certainly true	Not true	Some what true	Not true	Certainly true	Very	Always
private	Primary	Male	15	Urban	Urban	4	3	8	Musilim	Single	parents	Both parents	Living together	Never	Never	Authoritative	Never	Excellent	Diploma	First degree and above	Governmental employee	Governmental employee	Certainly true	Not true	Not true	Some what true	Not true	Not true	Some what true	Some what true	Some what true	Not true	Not true	Not true	Not true	Not true	Not true	Not true	Some what true	Not true	Not true	Certainly true	Certainly true	Not true	Certainly true	Not true	Certainly true	Moderatly	Always
Governmental	Primary	Female	14	Rural	Rural	9	3	7	Musilim	Single	parents	Step father/mother	Living together	Some times	Some times	Authoritative	Never	Excellent	Can read and write	Can read and write	Merchant	Housewife	Certainly true	Some what true	Certainly true	Not true	Certainly true	Certainly true	Some what true	Some what true	Certainly true	Certainly true	Certainly true	Some what true	Some what true	Certainly true	Certainly true	Certainly true	Certainly true	Some what true	Certainly true	Certainly true	Some what true	Some what true	Certainly true	Some what true	Certainly true	Extremely	Always
Governmental	Primary	Female	15	Urban	Urban	5	3	8	Musilim	Single	parents	Mother only	Divorced	Never	Never	Permissive	Never	Excellent	Can read and write	Unable to read nd write	Agreculture	Housewife	Certainly true	Certainly true	Not true	Some what true	Some what true	Not true	Certainly true	Certainly true	Not true	Not true	Certainly true	Not true	Some what true	Some what true	Not true	Some what true	Certainly true	Not true	Certainly true	Certainly true	Certainly true	Not true	Certainly true	Some what true	Not true	Not at all	Quite often
Governmental	Primary	Female	15	Urban	Urban	6	1	7	Musilim	Single	parents	Both parents	Living together	Never	Never	Authoritarian	Never	Excellent	Unable to read nd write	Can read and write	Merchant	Housewife	Certainly true	Not true	Not true	Certainly true	Not true	Not true	Certainly true	Certainly true	Certainly true	Not true	Certainly true	Not true	Not true	Certainly true	Not true	Not true	Certainly true	Certainly true	Not true	Certainly true	Certainly true	Not true	Certainly true	Not true	Certainly true	Extremely	Quite often
Governmental	Primary	Female	14	Urban	Urban	12	1	8	Musilim	Single	Non relative	Grand parents	Widowed	Some times	Never	Authoritative	Never	Very good	Can read and write	Can read and write	Merchant	Housewife	Some what true	Not true	Not true	Certainly true	Not true	Not true	Certainly true	Some what true	Certainly true	Not true	Certainly true	Not true	Certainly true	Certainly true	Certainly true	Not true	Certainly true	Some what true	Not true	Some what true	Some what true	Not true	Certainly true	Some what true	Certainly true	Not at all	Never
Governmental	Secondary	Female	15	Urban	Urban	2	2	10	Orthodox	Single	parents	Mother only	Widowed	Never	Never	Authoritarian	Never	Excellent	First degree and above	Unable to read nd write	others	Housewife	Certainly true	Not true	Not true	Certainly true	Not true	Not true	Certainly true	Certainly true	Certainly true	Not true	Certainly true	Not true	Some what true	Certainly true	Not true	Some what true	Certainly true	Not true	Certainly true	Certainly true	Certainly true	Not true	Certainly true	Certainly true	Certainly true	Very	Very often
Governmental	Secondary	Female	16	Rural	Rural	7	4	10	Musilim	Single	parents	Both parents	Living together	Never	Never	Authoritarian	Never	Excellent	Primary education(1-8)	Primary education(1-8)	Agreculture	Agreculture	Certainly true	Not true	Not true	Not true	Not true	Certainly true	Some what true	Not true	Certainly true	Not true	Certainly true	Not true	Not true	Certainly true	Some what true	Certainly true	Some what true	Not true	Certainly true	Certainly true	Certainly true	Not true	Some what true	Not true	Some what true	Very	Very often
Governmental	Primary	Female	15	Urban	Urban	6	2	8	Musilim	Married	parents	Both parents	Living together	Some times	Never	Authoritarian	Never	Excellent	Primary education(1-8)	Unable to read nd write	Governmental employee	Governmental employee	Some what true	Some what true	Not true	Some what true	Some what true	Not true	Certainly true	Not true	Certainly true	Some what true	Certainly true	Some what true	Certainly true	Not true	Certainly true	Not true	Certainly true	Not true	Some what true	Certainly true	Some what true	Not true	Not true	Some what true	Certainly true	Extremely	Always
Governmental	Primary	Male	14	Urban	Urban	3	2	8	Protestant	Single	parents	Both parents	separated due to employeement	Some times	Never	Authoritative	Never	Fair	Secondary education	Secondary education	Merchant	Housewife	Not true	Not true	Certainly true	Not true	Not true	Certainly true	Not true	Certainly true	Not true	Certainly true	Not true	Not true	Some what true	Not true	Not true	Certainly true	Not true	Not true	Some what true	Certainly true	Not true	Certainly true	Not true	Some what true	Not true	Moderatly	Always
Governmental	Secondary	Female	14	Urban	Urban	4	1	8	Orthodox	Single	parents	Both parents	Living together	Never	Never	Authoritarian	Never	Very good	Can read and write	Can read and write	Governmental employee	Governmental employee	Certainly true	Not true	Not true	Some what true	Not true	Not true	Certainly true	Not true	Some what true	Not true	Certainly true	Not true	Not true	Certainly true	Not true	Not true	Certainly true	Not true	Not true	Certainly true	Certainly true	Not true	Some what true	Not true	Certainly true	Very	Very often
private	Primary	Male	14	Urban	Urban	5	1	7	Orthodox	others	parents	Both parents	Living together	Never	Never	Authoritarian	Some times	Fair	First degree and above	Diploma	Governmental employee	Governmental employee	Some what true	Not true	Certainly true	Some what true	Certainly true	Some what true	Some what true	Some what true	Certainly true	Not true	Certainly true	Not true	Some what true	Some what true	Certainly true	Certainly true	Some what true	Some what true	Certainly true	Some what true	Some what true	Not true	Some what true	Certainly true	Some what true	Moderatly	Seldom
private	Secondary	Female	15	Urban	Urban	2	8	8	Protestant	Single	parents	Mother only	Divorced	Some times	Never	Authoritative	Some times	Very good	Primary education(1-8)	Primary education(1-8)	Merchant	Merchant	Certainly true	Not true	Not true	Certainly true	Certainly true	Not true	Certainly true	Not true	Certainly true	Not true	Not true	Not true	Not true	Certainly true	Not true	Not true	Certainly true	Not true	Not true	Certainly true	Certainly true	Not true	Some what true	Certainly true	Certainly true	Extremely	Always
Governmental	Secondary	Female	15	Rural	Rural	8	7	11	Musilim	Single	parents	Both parents	Living together	Never	Never	Authoritative	Never	Excellent	Unable to read nd write	Primary education(1-8)	Merchant	Merchant	Not true	Some what true	Not true	Not true	Not true	Certainly true	Some what true	Some what true	Not true	Not true	Certainly true	Not true	Not true	Not true	Not true	Certainly true	Not true	Not true	Not true	Certainly true	Not true	Not true	Certainly true	Not true	Certainly true	Moderatly	Very often
private	Secondary	Male	14	Urban	Urban	4	3	9	Orthodox	Single	parents	Grand parents	Living together	Some times	Never	Authoritative	Never	Excellent	First degree and above	First degree and above	Governmental employee	Governmental employee	Some what true	Some what true	Not true	Some what true	Not true	Not true	Some what true	Some what true	Certainly true	Not true	Certainly true	Not true	Some what true	Not true	Not true	Some what true	Some what true	Some what true	Some what true	Certainly true	Not true	Certainly true	Not true	Some what true	Not true	Extremely	Always
private	Primary	Female	14	Urban	Urban	7	1	8	Musilim	Single	parents	Both parents	Living together	Never	Never	Authoritarian	Never	Excellent	First degree and above	Can read and write	Governmental employee	Housewife	Certainly true	Not true	Not true	Certainly true	Not true	Not true	Certainly true	Certainly true	Certainly true	Not true	Certainly true	Some what true	Certainly true	Not true	Not true	Certainly true	Not true	Certainly true	Certainly true	Not true	Some what true	Certainly true	Certainly true	Not true	Not true	Very	Always
Governmental	Primary	Male	15	Urban	Urban	4	2	8	Orthodox	Single	parents	Both parents	Living together	Never	Some times	Authoritarian	Never	Very good	First degree and above	First degree and above	Governmental employee	Governmental employee	Some what true	Not true	Not true	Not true	Not true	Not true	Certainly true	Some what true	Certainly true	Not true	Certainly true	Not true	Some what true	Some what true	Some what true	Not true	Certainly true	Not true	Not true	Certainly true	Some what true	Not true	Certainly true	Some what true	Some what true	Not at all	Never
Governmental	Primary	Male	14	Urban	Urban	7	4	8	Musilim	Single	parents	Both parents	Living together	Never	Never	Authoritarian	Never	Excellent	Unable to read nd write	Primary education(1-8)	Merchant	Merchant	Certainly true	Not true	Not true	Not true	Not true	Some what true	Certainly true	Some what true	Certainly true	Not true	Certainly true	Not true	Not true	Certainly true	Not true	Some what true	Certainly true	Not true	Not true	Certainly true	Certainly true	Not true	Certainly true	Not true	Certainly true	Not at all	Very often
Governmental	Secondary	Female	14	Rural	Rural	6	6	10	Musilim	Single	parents	Both parents	Living together	Never	Never	Authoritarian	Some times	Excellent	Primary education(1-8)	Secondary education	Merchant	Housewife	Certainly true	Not true	Not true	Some what true	Not true	Certainly true	Not true	Not true	Certainly true	Some what true	Certainly true	Some what true	Some what true	Some what true	Not true	Some what true	Not true	Not true	Not true	Certainly true	Certainly true	Some what true	Certainly true	Not true	Some what true	Very	Very often
Governmental	Primary	Female	16	Urban	Rural	7	2	8	Protestant	Widowed	Non relative	Grand parents	Living together	Always	Always	Authoritarian	Never	Very good	First degree and above	Primary education(1-8)	Merchant	Housewife	Some what true	Not true	Some what true	Not true	Not true	Some what true	Certainly true	Some what true	Not true	Certainly true	Not true	Some what true	Some what true	Some what true	Certainly true	Not true	Not true	Some what true	Not true	Some what true	Certainly true	Not true	Some what true	Certainly true	Some what true	Moderatly	Very often
Governmental	Primary	Female	15	Urban	Urban	6	2	8	Orthodox	Single	parents	Both parents	separated due to employeement	Never	Never	Authoritarian	Never	Very good	Can read and write	Can read and write	Governmental employee	Governmental employee	Certainly true	Not true	Some what true	Some what true	Not true	Not true	Certainly true	Not true	Certainly true	Not true	Certainly true	Not true	Not true	Certainly true	Not true	Not true	Certainly true	Not true	Not true	Some what true	Certainly true	Not true	Some what true	Not true	Certainly true	Very	Very often
private	Primary	Female	15	Urban	Urban	8	3	8	Musilim	Single	parents	Both parents	Living together	Never	Never	Authoritative	Never	Excellent	Primary education(1-8)	Unable to read nd write	Agreculture	Merchant	Some what true	Not true	Some what true	Not true	Not true	Not true	Certainly true	Not true	Certainly true	Not true	Certainly true	Not true	Not true	Some what true	Not true	Not true	Certainly true	Some what true	Not true	Certainly true	Certainly true	Not true	Certainly true	Some what true	Certainly true	Very	Very often
Governmental	Secondary	Male	16	Rural	Rural	9	8	10	Musilim	Single	parents	Both parents	Living together	Never	Never	Authoritarian	Never	Excellent	Unable to read nd write	Unable to read nd write	Agreculture	Agreculture	Certainly true	Some what true	Not true	Not true	Not true	Some what true	Certainly true	Certainly true	Certainly true	Not true	Some what true	Not true	Not true	Some what true	Not true	Not true	Some what true	Not true	Some what true	Not true	Not true	Some what true	Not true	Certainly true	Not true	Very	Always
Governmental	Primary	Female	15	Urban	Urban	2	2	7	Orthodox	Single	parents	others	Living together	Never	Never	Authoritarian	Never	Excellent	Can read and write	Can read and write	Agreculture	Merchant	Some what true	Not true	Not true	Not true	Not true	Not true	Certainly true	Certainly true	Certainly true	Not true	Certainly true	Not true	Not true	Certainly true	Not true	Not true	Not true	Not true	Not true	Certainly true	Not true	Certainly true	Certainly true	Some what true	Certainly true	Extremely	Quite often
Governmental	Primary	Male	15	Urban	Urban	5	4	8	Protestant	Single	parents	Both parents	Living together	Never	Never	Permissive	Never	Very good	Primary education(1-8)	Primary education(1-8)	Governmental employee	Governmental employee	Certainly true	Not true	Not true	Certainly true	Not true	Not true	Certainly true	Not true	Certainly true	Not true	Certainly true	Not true	Not true	Certainly true	Some what true	Not true	Certainly true	Not true	Some what true	Certainly true	Some what true	Not true	Not true	Not true	Some what true	Very	Very often
Governmental	Primary	Female	14	Urban	Urban	7	4	7	Musilim	Single	Relatives	Living with other relatives	Living together	Some times	Never	Authoritarian	Never	Very good	Can read and write	Unable to read nd write	Agreculture	Agreculture	Certainly true	Not true	Not true	Certainly true	Not true	Certainly true	Certainly true	Not true	Certainly true	Not true	Certainly true	Not true	Not true	Certainly true	Not true	Certainly true	Certainly true	Not true	Not true	Certainly true	Certainly true	Not true	Some what true	Certainly true	Certainly true	Very	Quite often
Governmental	Primary	Male	15	Urban	Urban	5	1	8	Orthodox	Single	parents	Mother only	separated due to employeement	Some times	Some times	Authoritarian	Never	Excellent	First degree and above	Can read and write	Governmental employee	Housewife	Certainly true	Not true	Certainly true	Certainly true	Not true	Not true	Certainly true	Some what true	Certainly true	Not true	Certainly true	Certainly true	Some what true	Certainly true	Some what true	Not true	Some what true	Not true	Some what true	Some what true	Some what true	Not true	Certainly true	Some what true	Certainly true	slightly	Always
Governmental	Primary	Male	15	Urban	Urban	5	3	8	Musilim	Single	parents	Mother only	Widowed	Never	Never	Authoritarian	Never	Excellent	Can read and write	Unable to read nd write	Agreculture	Agreculture	Certainly true	Not true	Not true	Not true	Not true	Certainly true	Certainly true	Not true	Certainly true	Not true	Certainly true	Not true	Not true	Not true	Not true	Not true	Certainly true	Not true	Not true	Some what true	Certainly true	Not true	Certainly true	Not true	Certainly true	slightly	Seldom
private	Primary	Female	16	Urban	Urban	2	2	10	Musilim	Single	parents	Mother only	Widowed	Some times	Never	Authoritative	Never	Very good	Diploma	Secondary education	Governmental employee	Housewife	Certainly true	Not true	Not true	Some what true	Not true	Not true	Certainly true	Some what true	Certainly true	Not true	Some what true	Not true	Certainly true	Certainly true	Not true	Certainly true	Certainly true	Not true	Certainly true	Certainly true	Not true	Some what true	Some what true	Certainly true	Certainly true	Extremely	Very often
Governmental	Primary	Male	16	Urban	Urban	6	1	8	Musilim	Single	parents	Both parents	Living together	Never	Never	Authoritarian	Never	Excellent	Can read and write	Can read and write	Governmental employee	Governmental employee	Some what true	Some what true	Some what true	Certainly true	Not true	Certainly true	Some what true	Some what true	Some what true	Certainly true	Some what true	Some what true	Certainly true	Certainly true	Certainly true	Some what true	Certainly true	Some what true	Certainly true	Some what true	Not true	Certainly true	Certainly true	Certainly true	Certainly true	Extremely	Always
private	Primary	Female	14	Urban	Urban	7	3	7	Musilim	Married	parents	Mother only	Divorced	Never	Never	Authoritarian	Never	Very good	Secondary education	Secondary education	Non Govenmental employee	Merchant	Certainly true	Not true	Some what true	Certainly true	Certainly true	Not true	Certainly true	Certainly true	Certainly true	Not true	Certainly true	Some what true	Some what true	Certainly true	Some what true	Not true	Certainly true	Not true	Some what true	Certainly true	Certainly true	Not true	Certainly true	Certainly true	Certainly true	Extremely	Very often
Governmental	Primary	Male	15	Urban	Urban	10	3	8	Musilim	Single	parents	Both parents	Living together	Never	Never	Authoritarian	Never	Excellent	Can read and write	Can read and write	Merchant	Merchant	Certainly true	Not true	Not true	Certainly true	Some what true	Not true	Certainly true	Some what true	Certainly true	Some what true	Certainly true	Certainly true	Not true	Certainly true	Not true	Some what true	Certainly true	Not true	Not true	Certainly true	Certainly true	Not true	Certainly true	Not true	Certainly true	Moderatly	Always
private	Secondary	Female	16	Urban	Urban	4	9	11	Musilim	Single	Non relative	Both parents	Living together	Some times	Never	Authoritative	Some times	Excellent	Diploma	Diploma	Non Govenmental employee	others	Certainly true	Some what true	Certainly true	Certainly true	Not true	Not true	Some what true	Certainly true	Certainly true	Not true	Certainly true	Some what true	Not true	Certainly true	Some what true	Not true	Some what true	Not true	Some what true	Certainly true	Some what true	Not true	Some what true	Not true	Certainly true	Very	Quite often
Governmental	Primary	Female	15	Urban	Urban	7	1	8	Musilim	Single	parents	Both parents	Living together	Some times	Never	Permissive	Never	Very good	Primary education(1-8)	Primary education(1-8)	Merchant	Merchant	Certainly true	Some what true	Not true	Certainly true	Some what true	Some what true	Certainly true	Some what true	Certainly true	Not true	Certainly true	Not true	Some what true	Certainly true	Not true	Not true	Some what true	Not true	Not true	Certainly true	Certainly true	Not true	Certainly true	Some what true	Certainly true	Moderatly	Quite often
private	Primary	Male	14	Rural	Rural	2	3	8	Musilim	Single	parents	Both parents	Living together	Never	Never	Authoritarian	Never	Very good	Can read and write	Can read and write	Merchant	Merchant	Certainly true	Not true	Not true	Certainly true	Not true	Not true	Certainly true	Not true	Certainly true	Not true	Certainly true	Not true	Not true	Certainly true	Not true	Not true	Certainly true	Not true	Not true	Certainly true	Certainly true	Not true	Certainly true	Not true	Certainly true	Extremely	Always
Governmental	Primary	Male	15	Urban	Urban	5	3	8	Orthodox	Single	parents	Both parents	Living together	Never	Never	Authoritarian	Never	Excellent	Diploma	Diploma	Governmental employee	Governmental employee	Certainly true	Not true	Certainly true	Certainly true	Not true	Not true	Certainly true	Not true	Certainly true	Not true	Certainly true	Not true	Not true	Certainly true	Not true	Not true	Certainly true	Not true	Not true	Certainly true	Certainly true	Not true	Not true	Not true	Certainly true	Very	Always
Governmental	Secondary	Female	16	Urban	Urban	7	3	12	Musilim	Single	parents	Both parents	separated due to employeement	Some times	Never	Authoritative	Never	Excellent	Primary education(1-8)	Can read and write	Merchant	Merchant	Certainly true	Not true	Not true	Certainly true	Certainly true	Not true	Certainly true	Certainly true	Certainly true	Not true	Certainly true	Not true	Not true	Some what true	Some what true	Not true	Certainly true	Certainly true	Not true	Certainly true	Certainly true	Some what true	Certainly true	Some what true	Certainly true	slightly	Seldom
private	Secondary	Male	14	Urban	Urban	5	3	10	Musilim	Married	parents	Both parents	Living together	Never	Never	Authoritarian	Never	Excellent	First degree and above	First degree and above	Governmental employee	Governmental employee	Certainly true	Not true	Not true	Certainly true	Not true	Certainly true	Certainly true	Not true	Certainly true	Not true	Certainly true	Not true	Not true	Not true	Not true	Some what true	Not true	Certainly true	Not true	Not true	Certainly true	Some what true	Certainly true	Some what true	Certainly true	Extremely	Always
private	Secondary	Male	15	Urban	Urban	4	4	9	Musilim	Single	parents	Both parents	Living together	Never	Never	Authoritarian	Never	Excellent	Secondary education	Secondary education	Governmental employee	Governmental employee	Some what true	Certainly true	Not true	Not true	Some what true	Not true	Certainly true	Some what true	Some what true	Not true	Certainly true	Not true	Not true	Certainly true	Some what true	Not true	Not true	Not true	Not true	Certainly true	Some what true	Not true	Some what true	Certainly true	Some what true	Extremely	Always
Governmental	Primary	Male	15	Urban	Urban	3	1	8	Protestant	Single	parents	Both parents	Living together	Never	Never	Authoritarian	Never	Excellent	Primary education(1-8)	Can read and write	Non Govenmental employee	Merchant	Certainly true	Not true	Not true	Certainly true	Not true	Not true	Certainly true	Certainly true	Some what true	Not true	Certainly true	Not true	Not true	Certainly true	Not true	Not true	Certainly true	Not true	Not true	Certainly true	Certainly true	Not true	Not true	Not true	Certainly true	Extremely	Always
Governmental	Primary	Female	15	Urban	Urban	5	1	8	Orthodox	Single	parents	Both parents	Living together	Some times	Never	Authoritarian	Never	Fair	Secondary education	Secondary education	others	Governmental employee	Certainly true	Not true	Not true	Some what true	Not true	Not true	Some what true	Some what true	Certainly true	Not true	Certainly true	Not true	Not true	Not true	Not true	Not true	Certainly true	Not true	Not true	Certainly true	Certainly true	Not true	Some what true	Not true	Some what true	Very	Very often
Governmental	Primary	Female	14	Urban	Urban	4	1	8	Musilim	Single	parents	Both parents	Living together	Never	Never	Authoritative	Never	Very good	Can read and write	Unable to read nd write	Non Govenmental employee	Merchant	Certainly true	Not true	Not true	Certainly true	Not true	Some what true	Some what true	Some what true	Not true	Some what true	Certainly true	Not true	Certainly true	Certainly true	Some what true	Certainly true	Certainly true	Not true	Not true	Certainly true	Certainly true	Not true	Certainly true	Certainly true	Certainly true	Very	Always
Governmental	Primary	Female	14	Urban	Urban	6	3	8	Protestant	Single	parents	Both parents	Living together	Some times	Never	Authoritarian	Never	Very good	Diploma	Secondary education	Governmental employee	Housewife	Certainly true	Not true	Not true	Some what true	Not true	Not true	Certainly true	Certainly true	Certainly true	Not true	Certainly true	Not true	Not true	Certainly true	Some what true	Not true	Certainly true	Not true	Some what true	Certainly true	Certainly true	Some what true	Not true	Certainly true	Not true	Very	Always
private	Primary	Male	14	Urban	Urban	6	3	8	Orthodox	Single	parents	Father only	Living together	Never	Never	Authoritarian	Never	Excellent	Can read and write	Unable to read nd write	Governmental employee	Housewife	Certainly true	Not true	Not true	Certainly true	Not true	Not true	Certainly true	Some what true	Certainly true	Not true	Some what true	Not true	Some what true	Some what true	Some what true	Not true	Some what true	Not true	Not true	Certainly true	Certainly true	Not true	Not true	Some what true	Certainly true	Very	Always
private	Primary	Female	14	Urban	Urban	3	2	7	Orthodox	Single	parents	Both parents	Living together	Some times	Never	Authoritarian	Never	Excellent	Secondary education	Diploma	others	Governmental employee	Some what true	Not true	Not true	Some what true	Not true	Not true	Some what true	Not true	Some what true	Not true	Certainly true	Some what true	Not true	Some what true	Not true	Not true	Some what true	Not true	Not true	Some what true	Some what true	Not true	Some what true	Some what true	Some what true	Very	Very often
private	Primary	Female	15	Urban	Urban	5	1	10	Musilim	Single	parents	Both parents	Living together	Never	Never	Authoritarian	Never	Fair	Unable to read nd write	Secondary education	Merchant	Housewife	Certainly true	Not true	Not true	Certainly true	Certainly true	Not true	Certainly true	Certainly true	Certainly true	Not true	Certainly true	Not true	Not true	Not true	Not true	Certainly true	Certainly true	Not true	Not true	Certainly true	Not true	Certainly true	Some what true	Some what true	Not true	Not at all	Never
Governmental	Primary	Female	14	Urban	Urban	9	6	8	Musilim	Single	parents	Mother only	Living together	Some times	Never	Authoritarian	Never	Fair	Can read and write	Unable to read nd write	Merchant	Merchant	Some what true	Certainly true	Some what true	Not true	Certainly true	Certainly true	Certainly true	Some what true	Some what true	Some what true	Certainly true	Not true	Certainly true	Some what true	Certainly true	Some what true	Certainly true	Certainly true	Not true	Some what true	Not true	Not true	Not true	Not true	Some what true	Not at all	Seldom
private	Primary	Female	15	Urban	Urban	4	1	8	Protestant	Single	parents	Both parents	Living together	Never	Never	Authoritative	Never	Excellent	First degree and above	First degree and above	Non Govenmental employee	Governmental employee	Certainly true	Certainly true	Not true	Certainly true	Not true	Not true	Not true	Not true	Certainly true	Not true	Certainly true	Some what true	Not true	Certainly true	Some what true	Some what true	Certainly true	Some what true	Not true	Certainly true	Some what true	Not true	Certainly true	Some what true	Not true	Extremely	Always
Governmental	Primary	Male	15	Rural	Rural	7	3	7	Musilim	Married	parents	Both parents	Living together	Never	Some times	Authoritarian	Never	Very good	Can read and write	Unable to read nd write	Governmental employee	Agreculture	Certainly true	Not true	Not true	Not true	Certainly true	Certainly true	Not true	Not true	Some what true	Not true	Certainly true	Not true	Not true	Not true	Not true	Not true	Not true	Not true	Not true	Not true	Not true	Not true	Not true	Not true	Not true	Not at all	Never
Governmental	Primary	Female	15	Urban	Urban	5	3	8	Musilim	Single	parents	Both parents	Living together	Never	Never	Authoritative	Never	Excellent	First degree and above	Diploma	Governmental employee	Governmental employee	Certainly true	Not true	Not true	Certainly true	Not true	Some what true	Certainly true	Not true	Certainly true	Some what true	Certainly true	Some what true	Not true	Some what true	Not true	Some what true	Certainly true	Some what true	Not true	Certainly true	Certainly true	Not true	Certainly true	Not true	Certainly true	Moderatly	Quite often
Governmental	Primary	Female	15	Urban	Urban	5	1	8	Orthodox	Single	parents	Both parents	separated due to employeement	Never	Never	Authoritarian	Some times	Very good	Can read and write	Can read and write	Governmental employee	Housewife	Certainly true	Not true	Not true	Certainly true	Not true	Not true	Certainly true	Some what true	Certainly true	Not true	Certainly true	Not true	Not true	Certainly true	Not true	Not true	Certainly true	Not true	Not true	Certainly true	Certainly true	Not true	Certainly true	Not true	Certainly true	Moderatly	Very often
Governmental	Primary	Female	14	Urban	Urban	4	2	8	Orthodox	Single	parents	Both parents	Living together	Never	Never	Authoritative	Never	Very good	Diploma	Diploma	Governmental employee	Governmental employee	Some what true	Not true	Not true	Some what true	Not true	Some what true	Some what true	Some what true	Some what true	Not true	Not true	Not true	Some what true	Certainly true	Certainly true	Not true	Some what true	Not true	Not true	Some what true	Some what true	Not true	Some what true	Not true	Some what true	Extremely	Always
Governmental	Secondary	Female	15	Rural	Rural	5	1	10	Musilim	Single	parents	Both parents	Living together	Never	Never	Authoritarian	Never	Excellent	Secondary education	Secondary education	Merchant	Merchant	Certainly true	Some what true	Not true	Not true	Not true	Not true	Certainly true	Some what true	Certainly true	Not true	Some what true	Not true	Not true	Certainly true	Not true	Not true	Certainly true	Not true	Not true	Certainly true	Certainly true	Not true	Certainly true	Not true	Certainly true	Very	Quite often
Governmental	Primary	Male	16	Urban	Urban	3	1	8	Musilim	Single	Non relative	Grand parents	Living together	Some times	Some times	Authoritarian	Always	Very good	First degree and above	Unable to read nd write	others	Merchant	Certainly true	Not true	Not true	Certainly true	Not true	Not true	Certainly true	Certainly true	Certainly true	Not true	Certainly true	Not true	Not true	Certainly true	Not true	Not true	Certainly true	Certainly true	Not true	Some what true	Not true	Certainly true	Not true	Certainly true	Some what true	Extremely	Always
private	Primary	Male	15	Urban	Urban	3	1	7	Orthodox	Single	parents	others	Widowed	Never	Never	Authoritarian	Never	Excellent	First degree and above	First degree and above	Governmental employee	others	Certainly true	Not true	Certainly true	Not true	Not true	Not true	Not true	Some what true	Certainly true	Not true	Certainly true	Not true	Not true	Certainly true	Not true	Not true	Certainly true	Not true	Not true	Not true	Certainly true	Not true	Certainly true	Not true	Certainly true	Extremely	Always
Governmental	Primary	Female	16	Urban	Urban	6	3	8	Orthodox	Married	Relatives	Grand parents	Living together	Never	Never	Permissive	Some times	Very good	Can read and write	Can read and write	Merchant	Merchant	Some what true	Not true	Certainly true	Certainly true	Not true	Not true	Some what true	Some what true	Some what true	Not true	Certainly true	Not true	Certainly true	Certainly true	Some what true	Not true	Certainly true	Not true	Certainly true	Certainly true	Certainly true	Not true	Some what true	Certainly true	Certainly true	Moderatly	Quite often
Governmental	Primary	Male	16	Urban	Urban	8	1	8	Musilim	Married	parents	Both parents	separated due to employeement	Some times	Never	Permissive	Always	Excellent	Can read and write	Can read and write	Merchant	Housewife	Certainly true	Not true	Not true	Not true	Not true	Not true	Some what true	Not true	Certainly true	Not true	Certainly true	Not true	Not true	Some what true	Not true	Certainly true	Certainly true	Not true	Not true	Certainly true	Some what true	Not true	Some what true	Not true	Certainly true	slightly	Very often
Governmental	Secondary	Female	16	Urban	Urban	12	2	11	Musilim	Single	parents	Both parents	Living together	Never	Never	Authoritarian	Never	Excellent	Can read and write	Can read and write	Merchant	Housewife	Some what true	Certainly true	Not true	Not true	Not true	Some what true	Certainly true	Not true	Certainly true	Not true	Certainly true	Not true	Not true	Some what true	Some what true	Some what true	Certainly true	Certainly true	Not true	Certainly true	Certainly true	Not true	Certainly true	Some what true	Certainly true	Not at all	Never
Governmental	Secondary	Female	16	Urban	Urban	5	3	10	Protestant	Single	parents	Both parents	Living together	Never	Never	Authoritarian	Never	Fair	Diploma	Primary education(1-8)	Governmental employee	Governmental employee	Some what true	Not true	Not true	Some what true	Not true	Not true	Some what true	Not true	Some what true	Not true	Some what true	Some what true	Some what true	Some what true	Not true	Not true	Some what true	Not true	Some what true	Some what true	Some what true	Not true	Some what true	Some what true	Some what true	Extremely	Always
Governmental	Secondary	Female	15	Urban	Urban	4	2	9	Musilim	Single	parents	Both parents	Living together	Never	Never	Permissive	Never	Fair	Diploma	Diploma	Governmental employee	others	Some what true	Some what true	Some what true	Certainly true	Not true	Not true	Some what true	Certainly true	Certainly true	Not true	Certainly true	Not true	Certainly true	Some what true	Some what true	Some what true	Certainly true	Not true	Not true	Certainly true	Some what true	Not true	Some what true	Not true	Certainly true	Extremely	Very often
Governmental	Secondary	Male	16	Rural	Rural	6	3	10	Musilim	Single	parents	Both parents	Living together	Some times	Never	Authoritarian	Some times	Very good	Unable to read nd write	Unable to read nd write	Agreculture	Housewife	Some what true	Some what true	Some what true	Not true	Not true	Some what true	Some what true	Some what true	Certainly true	Some what true	Some what true	Some what true	Some what true	Some what true	Some what true	Certainly true	Some what true	Certainly true	Certainly true	Some what true	Some what true	Certainly true	Not true	Some what true	Not true	slightly	Never
Governmental	Primary	Female	14	Urban	Urban	5	2	8	Musilim	Single	parents	Both parents	Living together	Never	Never	Authoritative	Never	Very good	Can read and write	Unable to read nd write	Governmental employee	Merchant	Certainly true	Some what true	Not true	Certainly true	Not true	Some what true	Certainly true	Not true	Some what true	Not true	Certainly true	Not true	Not true	Certainly true	Not true	Not true	Certainly true	Not true	Not true	Certainly true	Some what true	Not true	Not true	Not true	Certainly true	Moderatly	Seldom
Governmental	Secondary	Female	16	Rural	Rural	9	1	10	Musilim	Single	parents	Both parents	Living together	Some times	Never	Authoritative	Never	Very good	Secondary education	Unable to read nd write	Governmental employee	Housewife	Some what true	Certainly true	Not true	Some what true	Not true	Not true	Certainly true	Some what true	Certainly true	Not true	Certainly true	Not true	Some what true	Some what true	Certainly true	Some what true	Certainly true	Not true	Not true	Some what true	Not true	Not true	Some what true	Not true	Certainly true	Extremely	Always
Governmental	Primary	Female	15	Rural	Rural	7	1	8	Musilim	Married	parents	Both parents	Living together	Never	Never	Authoritarian	Never	Fair	Secondary education	Can read and write	Merchant	Housewife	Certainly true	Certainly true	Not true	Some what true	Not true	Some what true	Certainly true	Certainly true	Some what true	Some what true	Certainly true	Not true	Certainly true	Certainly true	Some what true	Certainly true	Certainly true	Not true	Certainly true	Certainly true	Certainly true	Not true	Certainly true	Certainly true	Certainly true	slightly	Seldom
Governmental	Primary	Male	14	Urban	Urban	4	3	8	Orthodox	Single	parents	Living with other relatives	Widowed	Never	Never	Permissive	Some times	Fair	Primary education(1-8)	Primary education(1-8)	Merchant	Merchant	Certainly true	Not true	Not true	Certainly true	Not true	Not true	Certainly true	Some what true	Certainly true	Not true	Certainly true	Some what true	Certainly true	Some what true	Not true	Some what true	Not true	Some what true	Some what true	Certainly true	Not true	Some what true	Not true	Not true	Some what true	Moderatly	Always
Governmental	Primary	Male	14	Urban	Urban	5	2	8	Orthodox	Single	parents	Both parents	Living together	Some times	Never	Authoritative	Never	Fair	Secondary education	Secondary education	Governmental employee	Governmental employee	Some what true	Not true	Some what true	Certainly true	Some what true	Not true	Some what true	Some what true	Certainly true	Not true	Certainly true	Not true	Some what true	Some what true	Certainly true	Not true	Some what true	Some what true	Some what true	Certainly true	Some what true	Not true	Certainly true	Some what true	Some what true	Extremely	Always
Governmental	Primary	Male	15	Urban	Urban	5	1	8	Orthodox	Single	parents	Both parents	Living together	Never	Never	Authoritarian	Never	Very good	Can read and write	Can read and write	Governmental employee	Governmental employee	Some what true	Not true	Not true	Not true	Not true	Not true	Certainly true	Some what true	Certainly true	Not true	Certainly true	Not true	Not true	Certainly true	Not true	Not true	Certainly true	Not true	Not true	Certainly true	Certainly true	Not true	Certainly true	Not true	Certainly true	Extremely	Always
Governmental	Primary	Female	15	Urban	Urban	7	1	8	Musilim	others	parents	Mother only	Living together	Never	Never	Authoritarian	Some times	Fair	Can read and write	Can read and write	Governmental employee	Housewife	Some what true	Not true	Not true	Not true	Not true	Not true	Some what true	Not true	Not true	Not true	Some what true	Not true	Not true	Not true	Not true	Not true	Not true	Not true	Some what true	Some what true	Some what true	Not true	Not true	Not true	Certainly true	Not at all	Never
Governmental	Primary	Male	16	Urban	Urban	3	1	8	Orthodox	Single	parents	Both parents	Living together	Never	Never	Authoritative	Never	Very good	First degree and above	First degree and above	others	Governmental employee	Certainly true	Some what true	Not true	Certainly true	Not true	Not true	Certainly true	Not true	Some what true	Not true	Certainly true	Not true	Not true	Certainly true	Not true	Not true	Some what true	Not true	Not true	Some what true	Some what true	Not true	Some what true	Not true	Some what true	Extremely	Always
private	Secondary	Male	16	Urban	Urban	6	1	10	Orthodox	Single	parents	Both parents	Living together	Some times	Never	Authoritarian	Never	Very good	First degree and above	Diploma	Non Govenmental employee	Housewife	Certainly true	Not true	Some what true	Certainly true	Not true	Not true	Some what true	Some what true	Certainly true	Not true	Some what true	Not true	Not true	Some what true	Not true	Not true	Some what true	Not true	Not true	Some what true	Some what true	Not true	Some what true	Not true	Some what true	Moderatly	Very often
private	Secondary	Female	16	Urban	Urban	6	4	10	Musilim	Single	parents	Both parents	Living together	Never	Never	Authoritative	Never	Excellent	Can read and write	Can read and write	Merchant	Merchant	Some what true	Not true	Not true	Certainly true	Not true	Not true	Certainly true	Not true	Certainly true	Not true	Certainly true	Not true	Not true	Some what true	Not true	Some what true	Certainly true	Not true	Not true	Some what true	Certainly true	Not true	Some what true	Not true	Some what true	Moderatly	Always
private	Primary	Female	14	Urban	Urban	10	8	8	Musilim	Single	parents	Both parents	Living together	Never	Never	Authoritarian	Never	Excellent	Can read and write	Primary education(1-8)	Merchant	Housewife	Some what true	Not true	Not true	Certainly true	Not true	Not true	Some what true	Certainly true	Not true	Not true	Certainly true	Not true	Not true	Certainly true	Not true	Some what true	Some what true	Certainly true	Not true	Certainly true	Certainly true	Certainly true	Some what true	Some what true	Some what true	Very	Quite often
Governmental	Primary	Female	16	Urban	Urban	7	4	8	Musilim	Single	parents	Grand parents	Living together	Never	Never	Authoritative	Never	Very good	Diploma	Secondary education	Governmental employee	Governmental employee	Some what true	Not true	Not true	Not true	Not true	Some what true	Certainly true	Some what true	Some what true	Not true	Certainly true	Not true	Not true	Certainly true	Not true	Some what true	Certainly true	Not true	Not true	Some what true	Certainly true	Not true	Certainly true	Not true	Certainly true	Extremely	Seldom
Governmental	Primary	Female	15	Urban	Urban	5	1	8	Orthodox	Single	parents	Both parents	Living together	Never	Never	Authoritative	Never	Very good	Secondary education	Primary education(1-8)	Governmental employee	Governmental employee	Some what true	Not true	Not true	Some what true	Certainly true	Not true	Certainly true	Not true	Some what true	Not true	Certainly true	Not true	Not true	Some what true	Some what true	Not true	Some what true	Some what true	Not true	Not true	Some what true	Not true	Some what true	Not true	Not true	Moderatly	Very often
Governmental	Primary	Female	14	Urban	Urban	5	1	7	Musilim	Single	parents	Mother only	Divorced	Some times	Never	Authoritarian	Never	Very good	Can read and write	Unable to read nd write	Agreculture	Merchant	Some what true	Not true	Not true	Some what true	Not true	Some what true	Certainly true	Not true	Certainly true	Not true	Certainly true	Not true	Not true	Certainly true	Not true	Not true	Certainly true	Not true	Not true	Some what true	Some what true	Not true	Some what true	Not true	Certainly true	Not at all	Seldom
private	Secondary	Female	14	Urban	Urban	6	3	8	Orthodox	Single	parents	Both parents	Living together	Never	Never	Authoritarian	Never	Fair	First degree and above	First degree and above	Merchant	Housewife	Some what true	Not true	Not true	Some what true	Not true	Not true	Not true	Some what true	Some what true	Not true	Certainly true	Not true	Some what true	Some what true	Some what true	Not true	Some what true	Not true	Not true	Some what true	Certainly true	Not true	Certainly true	Not true	Some what true	Very	Quite often
Governmental	Primary	Female	15	Urban	Urban	6	1	7	Musilim	Single	parents	Mother only	Living together	Never	Never	Authoritarian	Never	Excellent	Can read and write	Can read and write	Agreculture	Housewife	Certainly true	Not true	Not true	Certainly true	Not true	Certainly true	Certainly true	Some what true	Some what true	Not true	Certainly true	Not true	Some what true	Certainly true	Certainly true	Some what true	Certainly true	Not true	Not true	Certainly true	Certainly true	Not true	Some what true	Not true	Certainly true	Extremely	Always
Governmental	Primary	Male	15	Urban	Urban	4	3	8	Musilim	Single	parents	Both parents	Living together	Never	Never	Authoritarian	Never	Very good	Can read and write	Can read and write	Merchant	Merchant	Certainly true	Not true	Not true	Some what true	Certainly true	Not true	Certainly true	Certainly true	Some what true	Not true	Not true	Not true	Certainly true	Not true	Not true	Not true	Certainly true	Not true	Certainly true	Certainly true	Certainly true	Not true	Certainly true	Certainly true	Not true	Extremely	Always
private	Secondary	Female	16	Urban	Urban	5	1	11	Musilim	Single	parents	Both parents	Living together	Never	Never	Authoritative	Never	Very good	First degree and above	First degree and above	Governmental employee	Merchant	Some what true	Not true	Not true	Some what true	Not true	Not true	Some what true	Certainly true	Certainly true	Not true	Certainly true	Not true	Some what true	Certainly true	Not true	Not true	Certainly true	Not true	Not true	Certainly true	Certainly true	Not true	Some what true	Not true	Some what true	Moderatly	Very often
private	Primary	Female	14	Urban	Urban	8	1	8	Musilim	Single	parents	Both parents	Living together	Never	Never	Authoritative	Never	Excellent	Can read and write	Can read and write	Governmental employee	Merchant	Some what true	Not true	Not true	Some what true	Not true	Not true	Certainly true	Some what true	Some what true	Some what true	Not true	Not true	Not true	Some what true	Some what true	Not true	Some what true	Not true	Not true	Some what true	Some what true	Not true	Some what true	Some what true	Some what true	Extremely	Very often
Governmental	Primary	Female	15	Urban	Urban	3	1	8	Musilim	Single	parents	Both parents	Living together	Never	Never	Authoritarian	Some times	Very good	Can read and write	Primary education(1-8)	Governmental employee	Housewife	Certainly true	Not true	Not true	Certainly true	Not true	Not true	Certainly true	Not true	Certainly true	Not true	Certainly true	Not true	Not true	Certainly true	Not true	Not true	Certainly true	Not true	Certainly true	Some what true	Certainly true	Not true	Certainly true	Not true	Certainly true	Moderatly	Quite often
Governmental	Primary	Female	16	Urban	Urban	5	1	8	Orthodox	Single	parents	Both parents	Living together	Some times	Some times	Authoritative	Some times	Fair	Can read and write	Unable to read nd write	Governmental employee	Merchant	Some what true	Not true	Some what true	Some what true	Not true	Some what true	Certainly true	Some what true	Certainly true	Not true	Certainly true	Not true	Certainly true	Certainly true	Not true	Some what true	Some what true	Some what true	Not true	Certainly true	Certainly true	Not true	Certainly true	Some what true	Certainly true	slightly	Never
private	Primary	Male	16	Urban	Urban	7	4	8	Musilim	Single	parents	Both parents	Living together	Never	Never	Authoritarian	Never	Excellent	Secondary education	Primary education(1-8)	Merchant	Merchant	Certainly true	Certainly true	Certainly true	Not true	Some what true	Not true	Some what true	Some what true	Some what true	Not true	Not true	Not true	Not true	Not true	Not true	Not true	Some what true	Not true	Not true	Not true	Not true	Not true	Not true	Not true	Not true	slightly	Quite often
Governmental	Secondary	Male	16	Rural	Rural	6	3	10	Musilim	Single	parents	Both parents	Living together	Never	Never	Authoritarian	Never	Excellent	Can read and write	Can read and write	Merchant	Agreculture	Certainly true	Some what true	Not true	Not true	Not true	Not true	Certainly true	Some what true	Certainly true	Not true	Certainly true	Not true	Not true	Certainly true	Not true	Not true	Not true	Not true	Not true	Some what true	Not true	Not true	Certainly true	Not true	Some what true	slightly	Seldom
private	Secondary	Male	14	Urban	Urban	4	1	8	Protestant	Single	parents	Both parents	Living together	Never	Never	Authoritarian	Never	Excellent	Can read and write	Can read and write	Merchant	Merchant	Certainly true	Some what true	Not true	Certainly true	Not true	Not true	Certainly true	Not true	Certainly true	Some what true	Certainly true	Not true	Not true	Certainly true	Some what true	Not true	Certainly true	Not true	Not true	Certainly true	Certainly true	Not true	Certainly true	Certainly true	Certainly true	Extremely	Always
Governmental	Secondary	Female	16	Urban	Urban	4	1	11	Orthodox	Single	parents	Both parents	Living together	Never	Never	Authoritarian	Never	Excellent	Secondary education	Can read and write	Merchant	Housewife	Certainly true	Not true	Not true	Certainly true	Not true	Not true	Certainly true	Certainly true	Certainly true	Not true	Not true	Not true	Not true	Not true	Not true	Not true	Certainly true	Not true	Not true	Certainly true	Certainly true	Not true	Some what true	Some what true	Some what true	Extremely	Always
private	Secondary	Female	15	Urban	Urban	9	5	10	Musilim	Single	parents	Both parents	Living together	Never	Never	Authoritarian	Never	Fair	Can read and write	Can read and write	Merchant	Housewife	Some what true	Not true	Not true	Certainly true	Not true	Not true	Certainly true	Some what true	Some what true	Not true	Some what true	Not true	Not true	Some what true	Not true	Not true	Not true	Not true	Not true	Certainly true	Some what true	Not true	Some what true	Not true	Some what true	Very	Always
Governmental	Primary	Female	14	Urban	Urban	4	2	8	Orthodox	Single	parents	Mother only	Divorced	Always	Some times	Authoritarian	Never	Very good	Can read and write	Can read and write	Non Govenmental employee	Non Govenmental employee	Certainly true	Not true	Not true	Some what true	Not true	Not true	Some what true	Some what true	Certainly true	Not true	Certainly true	Not true	Not true	Some what true	Not true	Not true	Some what true	Not true	Not true	Some what true	Certainly true	Not true	Some what true	Some what true	Certainly true	Extremely	Always
Governmental	Primary	Female	14	Urban	Urban	5	3	8	Musilim	Single	parents	Both parents	Living together	Never	Never	Authoritarian	Never	Very good	Can read and write	Secondary education	Merchant	Housewife	Certainly true	Not true	Certainly true	Not true	Not true	Not true	Certainly true	Some what true	Certainly true	Not true	Certainly true	Certainly true	Not true	Certainly true	Not true	Not true	Certainly true	Not true	Not true	Certainly true	Certainly true	Not true	Certainly true	Not true	Certainly true	Extremely	Always
private	Primary	Female	15	Urban	Urban	10	7	8	Musilim	Single	parents	Both parents	separated due to employeement	Never	Never	Authoritarian	Never	Very good	Can read and write	Primary education(1-8)	Merchant	Housewife	Certainly true	Not true	Not true	Certainly true	Some what true	Not true	Certainly true	Certainly true	Certainly true	Some what true	Some what true	Not true	Not true	Some what true	Some what true	Not true	Certainly true	Not true	Not true	Certainly true	Certainly true	Not true	Certainly true	Some what true	Certainly true	Moderatly	Very often
Governmental	Primary	Female	14	Urban	Urban	3	1	8	Orthodox	Single	parents	Both parents	Living together	Some times	Never	Authoritarian	Never	Very good	Secondary education	Secondary education	others	Housewife	Certainly true	Not true	Not true	Certainly true	Not true	Not true	Certainly true	Not true	Certainly true	Not true	Certainly true	Not true	Not true	Some what true	Not true	Not true	Certainly true	Not true	Not true	Some what true	Some what true	Not true	Some what true	Not true	Some what true	Very	Quite often
private	Primary	Male	15	Urban	Urban	5	2	7	Orthodox	Single	parents	Mother only	separated due to employeement	Never	Never	Authoritarian	Never	Excellent	Secondary education	Primary education(1-8)	Merchant	Housewife	Certainly true	Not true	Some what true	Certainly true	Not true	Some what true	Certainly true	Some what true	Certainly true	Not true	Certainly true	Not true	Not true	Certainly true	Not true	Not true	Certainly true	Not true	Not true	Certainly true	Certainly true	Not true	Certainly true	Not true	Certainly true	Moderatly	Always
Governmental	Primary	Female	14	Urban	Urban	8	4	7	Orthodox	Single	parents	Both parents	Living together	Some times	Never	Permissive	Some times	Excellent	Can read and write	Unable to read nd write	Governmental employee	Merchant	Some what true	Not true	Not true	Some what true	Some what true	Not true	Some what true	Not true	Certainly true	Not true	Certainly true	Not true	Not true	Some what true	Not true	Not true	Some what true	Not true	Not true	Some what true	Certainly true	Not true	Not true	Some what true	Certainly true	Not at all	Always
private	Secondary	Female	16	Urban	Urban	6	1	11	Orthodox	Single	parents	Both parents	Living together	Some times	Never	Authoritative	Never	Very good	Secondary education	First degree and above	Merchant	Governmental employee	Certainly true	Not true	Not true	Not true	Not true	Some what true	Certainly true	Certainly true	Certainly true	Not true	Certainly true	Not true	Not true	Some what true	Not true	Not true	Certainly true	Not true	Not true	Certainly true	Certainly true	Not true	Certainly true	Not true	Certainly true	Extremely	Always
Governmental	Primary	Female	14	Urban	Urban	5	1	8	Musilim	Single	parents	Both parents	Living together	Never	Never	Authoritarian	Never	Fair	Secondary education	Can read and write	Merchant	Merchant	Certainly true	Not true	Not true	Not true	Certainly true	Certainly true	Not true	Certainly true	Certainly true	Certainly true	Certainly true	Some what true	Some what true	Certainly true	Not true	Not true	Some what true	Certainly true	Not true	Certainly true	Not true	Not true	Not true	Some what true	Some what true	slightly	Seldom
Governmental	Secondary	Female	16	Rural	Rural	5	2	10	Musilim	Single	parents	Both parents	Living together	Never	Never	Authoritative	Never	Excellent	Primary education(1-8)	Secondary education	Agreculture	Merchant	Certainly true	Not true	Not true	Some what true	Not true	Certainly true	Not true	Not true	Certainly true	Some what true	Certainly true	Some what true	Not true	Some what true	Not true	Not true	Not true	Not true	Not true	Certainly true	Some what true	Some what true	Certainly true	Not true	Some what true	Very	Very often
Governmental	Primary	Male	14	Urban	Urban	6	2	7	Orthodox	Single	parents	Both parents	Living together	Some times	Never	Permissive	Never	Very good	Secondary education	Secondary education	Non Govenmental employee	Non Govenmental employee	Some what true	Not true	Some what true	Not true	Some what true	Some what true	Some what true	Some what true	Some what true	Not true	Some what true	Not true	Some what true	Some what true	Not true	Not true	Some what true	Not true	Some what true	Some what true	Some what true	Not true	Not true	Not true	Certainly true	Extremely	Always
Governmental	Primary	Male	16	Urban	Urban	5	3	7	Orthodox	Single	parents	Both parents	Living together	Some times	Never	Authoritarian	Some times	Excellent	Unable to read nd write	Unable to read nd write	Merchant	Housewife	Some what true	Not true	Some what true	Not true	Certainly true	Not true	Certainly true	Certainly true	Certainly true	Not true	Certainly true	Not true	Not true	Certainly true	Not true	Not true	Certainly true	Not true	Not true	Certainly true	Certainly true	Not true	Not true	Not true	Certainly true	Not at all	Never
private	Secondary	Female	16	Urban	Urban	8	2	11	Protestant	Single	parents	Both parents	Living together	Some times	Never	Authoritative	Never	Very good	First degree and above	First degree and above	Governmental employee	Governmental employee	Some what true	Not true	Some what true	Certainly true	Not true	Some what true	Certainly true	Not true	Certainly true	Not true	Certainly true	Not true	Not true	Certainly true	Not true	Some what true	Certainly true	Not true	Some what true	Certainly true	Some what true	Not true	Some what true	Certainly true	Certainly true	Very	Very often
private	Secondary	Female	16	Urban	Urban	7	1	9	Musilim	Single	parents	Mother only	Widowed	Some times	Never	Authoritative	Some times	Very good	Can read and write	First degree and above	Merchant	Governmental employee	Certainly true	Not true	Not true	Some what true	Some what true	Not true	Some what true	Certainly true	Certainly true	Not true	Certainly true	Not true	Not true	Some what true	Some what true	Some what true	Some what true	Not true	Not true	Some what true	Certainly true	Not true	Some what true	Not true	Some what true	Very	Very often
Governmental	Primary	Female	15	Urban	Urban	3	2	8	Musilim	Single	parents	Mother only	Living together	Some times	Never	Authoritative	Always	Bad	Can read and write	Unable to read nd write	Merchant	Merchant	Certainly true	Not true	Not true	Not true	Some what true	Certainly true	Certainly true	Certainly true	Certainly true	Not true	Some what true	Certainly true	Not true	Some what true	Certainly true	Certainly true	Certainly true	Not true	Not true	Certainly true	Certainly true	Not true	Some what true	Some what true	Some what true	Moderatly	Always
Governmental	Primary	Male	16	Urban	Urban	5	1	8	Protestant	Single	parents	Both parents	Living together	Never	Never	Authoritarian	Never	Fair	First degree and above	Can read and write	Governmental employee	Non Govenmental employee	Certainly true	Not true	Not true	Certainly true	Not true	Some what true	Certainly true	Some what true	Certainly true	Not true	Certainly true	Not true	Not true	Certainly true	Certainly true	Not true	Certainly true	Certainly true	Certainly true	Certainly true	Certainly true	Not true	Some what true	Some what true	Certainly true	Extremely	Always
private	Primary	Female	16	Urban	Urban	6	1	10	Musilim	Single	parents	Both parents	Living together	Some times	Never	Authoritarian	Never	Very good	Secondary education	Secondary education	Merchant	Merchant	Certainly true	Not true	Some what true	Some what true	Not true	Not true	Some what true	Certainly true	Not true	Certainly true	Not true	Not true	Certainly true	Not true	Some what true	Certainly true	Not true	Some what true	Certainly true	Certainly true	Not true	Certainly true	Some what true	Some what true	Certainly true	Extremely	Very often
private	Primary	Male	15	Urban	Urban	5	2	8	Musilim	Single	parents	Both parents	Living together	Never	Never	Authoritarian	Never	Excellent	Primary education(1-8)	Primary education(1-8)	Governmental employee	Governmental employee	Some what true	Not true	Not true	Certainly true	Not true	Not true	Certainly true	Not true	Certainly true	Not true	Some what true	Not true	Not true	Some what true	Not true	Not true	Certainly true	Not true	Not true	Certainly true	Certainly true	Not true	Not true	Not true	Certainly true	slightly	Seldom
Governmental	Primary	Male	14	Urban	Urban	6	1	7	Musilim	Single	parents	Both parents	Living together	Never	Never	Authoritarian	Never	Excellent	Unable to read nd write	Can read and write	Governmental employee	Housewife	Certainly true	Some what true	Not true	Some what true	Some what true	Not true	Some what true	Not true	Some what true	Some what true	Not true	Some what true	Not true	Certainly true	Not true	Some what true	Some what true	Certainly true	Some what true	Some what true	Certainly true	Some what true	Some what true	Some what true	Certainly true	Not at all	Never
private	Secondary	Female	15	Urban	Urban	6	7	9	Musilim	Single	parents	Both parents	Living together	Never	Never	Authoritative	Never	Very good	Diploma	First degree and above	Governmental employee	Non Govenmental employee	Certainly true	Some what true	Not true	Certainly true	Not true	Not true	Certainly true	Not true	Certainly true	Not true	Certainly true	Not true	Not true	Certainly true	Not true	Not true	Certainly true	Not true	Not true	Certainly true	Certainly true	Not true	Certainly true	Not true	Certainly true	Extremely	Always
private	Primary	Female	15	Urban	Urban	8	2	8	Musilim	Single	parents	Both parents	Living together	Never	Never	Authoritarian	Never	Excellent	First degree and above	Secondary education	Governmental employee	Housewife	Certainly true	Not true	Some what true	Certainly true	Some what true	Some what true	Certainly true	Some what true	Certainly true	Some what true	Some what true	Not true	Not true	Not true	Not true	Not true	Certainly true	Not true	Not true	Certainly true	Some what true	Not true	Certainly true	Not true	Certainly true	Extremely	Always
Governmental	Primary	Female	15	Rural	Rural	7	1	8	Musilim	Single	parents	Both parents	Living together	Never	Never	Authoritarian	Always	Excellent	Primary education(1-8)	Unable to read nd write	Merchant	Merchant	Certainly true	Certainly true	Not true	Certainly true	Not true	Some what true	Not true	Not true	Some what true	Not true	Certainly true	Not true	Some what true	Not true	Not true	Not true	Some what true	Some what true	Some what true	Some what true	Not true	Not true	Some what true	Some what true	Certainly true	Very	Very often
Governmental	Primary	Male	15	Rural	Rural	6	14	7	Orthodox	Married	parents	Both parents	Living together	Never	Never	Authoritative	Never	Excellent	Primary education(1-8)	Unable to read nd write	Governmental employee	Merchant	Some what true	Not true	Not true	Some what true	Not true	Some what true	Not true	Some what true	Some what true	Some what true	Not true	Some what true	Some what true	Certainly true	Some what true	Some what true	Some what true	Some what true	Some what true	Some what true	Certainly true	Some what true	Some what true	Some what true	Some what true	Not at all	Never
Governmental	Primary	Female	15	Urban	Urban	7	3	8	Musilim	Single	parents	Both parents	Living together	Some times	Never	Authoritarian	Some times	Excellent	Can read and write	Unable to read nd write	Merchant	Housewife	Some what true	Not true	Not true	Not true	Not true	Not true	Certainly true	Certainly true	Certainly true	Certainly true	Certainly true	Certainly true	Certainly true	Certainly true	Not true	Not true	Certainly true	Not true	Not true	Certainly true	Certainly true	Not true	Certainly true	Certainly true	Certainly true	slightly	Never
Governmental	Primary	Female	15	Urban	Urban	4	2	8	Orthodox	Single	parents	Mother only	Divorced	Never	Never	Authoritarian	Some times	Excellent	First degree and above	Secondary education	Governmental employee	Housewife	Certainly true	Not true	Not true	Certainly true	Not true	Not true	Certainly true	Certainly true	Certainly true	Not true	Certainly true	Not true	Certainly true	Certainly true	Not true	Not true	Certainly true	Not true	Certainly true	Certainly true	Certainly true	Not true	Not true	Certainly true	Not true	Extremely	Always
Governmental	Primary	Male	16	Rural	Urban	7	3	8	Musilim	Single	parents	Both parents	Living together	Never	Never	Authoritarian	Never	Excellent	Unable to read nd write	Unable to read nd write	Agreculture	Housewife	Certainly true	Certainly true	Not true	Not true	Not true	Certainly true	Not true	Certainly true	Some what true	Not true	Certainly true	Not true	Some what true	Certainly true	Certainly true	Not true	Certainly true	Not true	Not true	Certainly true	Not true	Certainly true	Some what true	Not true	Certainly true	Moderatly	Seldom
private	Primary	Female	15	Urban	Urban	5	1	8	Musilim	Single	parents	Both parents	Living together	Some times	Never	Authoritarian	Never	Very good	Primary education(1-8)	Can read and write	Merchant	Merchant	Certainly true	Not true	Not true	Some what true	Not true	Not true	Certainly true	Some what true	Some what true	Not true	Certainly true	Not true	Not true	Certainly true	Not true	Not true	Certainly true	Certainly true	Certainly true	Certainly true	Certainly true	Not true	Some what true	Not true	Certainly true	Very	Seldom
Governmental	Primary	Female	14	Urban	Urban	11	6	7	Orthodox	Single	parents	Grand parents	Living together	Some times	Never	Authoritarian	Never	Fair	Secondary education	Secondary education	others	Merchant	Certainly true	Not true	Not true	Certainly true	Not true	Not true	Certainly true	Not true	Certainly true	Not true	Some what true	Not true	Some what true	Certainly true	Some what true	Not true	Certainly true	Not true	Not true	Some what true	Some what true	Not true	Some what true	Not true	Some what true	Extremely	Always
private	Primary	Female	14	Urban	Urban	4	5	9	Musilim	Single	parents	Mother only	Living together	Never	Never	Authoritarian	Never	Very good	Primary education(1-8)	First degree and above	Merchant	Merchant	Some what true	Some what true	Not true	Some what true	Some what true	Not true	Not true	Not true	Certainly true	Certainly true	Certainly true	Certainly true	Not true	Not true	Some what true	Some what true	Some what true	Not true	Not true	Not true	Some what true	Some what true	Not true	Not true	Some what true	Extremely	Always
Governmental	Secondary	Female	16	Urban	Urban	12	2	11	Orthodox	Married	parents	Mother only	Divorced	Always	Always	Permissive	Some times	Very good	Secondary education	Secondary education	others	Merchant	Some what true	Certainly true	Not true	Certainly true	Some what true	Some what true	Certainly true	Some what true	Certainly true	Certainly true	Some what true	Not true	Certainly true	Some what true	Certainly true	Not true	Certainly true	Not true	Some what true	Certainly true	Not true	Not true	Not true	Not true	Some what true	Extremely	Always
private	Secondary	Female	16	Urban	Urban	4	2	7	Protestant	Single	parents	Both parents	Living together	Never	Never	Authoritarian	Never	Excellent	Secondary education	Diploma	Merchant	Merchant	Certainly true	Not true	Not true	Certainly true	Not true	Not true	Not true	Certainly true	Not true	Not true	Certainly true	Not true	Not true	Certainly true	Not true	Not true	Not true	Not true	Not true	Not true	Not true	Not true	Not true	Certainly true	Certainly true	Very	Very often
Governmental	Primary	Female	16	Urban	Urban	3	1	8	Orthodox	Single	parents	Mother only	Widowed	Never	Never	Neglectful	Never	Excellent	Diploma	Secondary education	others	Housewife	Certainly true	Some what true	Not true	Certainly true	Not true	Some what true	Not true	Some what true	Some what true	Certainly true	Certainly true	Not true	Not true	Certainly true	Not true	Not true	Not true	Not true	Not true	Certainly true	Not true	Not true	Not true	Not true	Some what true	Very	Always
private	Secondary	Male	16	Urban	Urban	4	2	10	Protestant	Single	parents	Both parents	Living together	Never	Never	Authoritarian	Never	Excellent	First degree and above	First degree and above	Non Govenmental employee	Non Govenmental employee	Certainly true	Not true	Some what true	Certainly true	Not true	Certainly true	Certainly true	Certainly true	Certainly true	Some what true	Certainly true	Not true	Not true	Certainly true	Some what true	Not true	Some what true	Some what true	Not true	Certainly true	Certainly true	Not true	Certainly true	Some what true	Certainly true	Extremely	Very often
Governmental	Primary	Male	14	Urban	Urban	7	5	7	Orthodox	Single	Relatives	Step father/mother	Living together	Some times	Some times	Authoritative	Some times	Very good	Primary education(1-8)	Can read and write	Merchant	Merchant	Some what true	Not true	Not true	Some what true	Not true	Some what true	Certainly true	Some what true	Some what true	Some what true	Some what true	Some what true	Some what true	Some what true	Some what true	Some what true	Certainly true	Some what true	Certainly true	Some what true	Certainly true	Some what true	Certainly true	Not true	Some what true	Extremely	Always
private	Secondary	Male	14	Urban	Urban	5	3	8	Orthodox	Single	parents	Both parents	Living together	Some times	Never	Authoritarian	Never	Excellent	Primary education(1-8)	Primary education(1-8)	Governmental employee	Merchant	Some what true	Not true	Not true	Some what true	Not true	Not true	Some what true	Some what true	Certainly true	Not true	Certainly true	Not true	Not true	Certainly true	Not true	Not true	Some what true	Certainly true	Not true	Certainly true	Not true	Certainly true	Not true	Certainly true	Not true	Extremely	Always
private	Secondary	Female	15	Urban	Urban	4	4	8	Orthodox	Single	parents	Father only	Widowed	Never	Never	Authoritarian	Never	Excellent	Primary education(1-8)	Primary education(1-8)	Merchant	Merchant	Some what true	Certainly true	Not true	Some what true	Certainly true	Not true	Some what true	Not true	Some what true	Certainly true	Certainly true	Not true	Not true	Some what true	Some what true	Not true	Some what true	Some what true	Not true	Some what true	Certainly true	Not true	Certainly true	Certainly true	Certainly true	Moderatly	Quite often
Governmental	Primary	Female	15	Urban	Urban	4	2	7	Orthodox	Single	parents	Mother only	Divorced	Never	Never	Authoritative	Some times	Very good	Can read and write	Unable to read nd write	Merchant	Merchant	Certainly true	Not true	Not true	Some what true	Not true	Not true	Certainly true	Certainly true	Certainly true	Some what true	Not true	Not true	Some what true	Certainly true	Not true	Not true	Certainly true	Not true	Not true	Some what true	Certainly true	Not true	Certainly true	Some what true	Certainly true	Extremely	Always
private	Primary	Male	14	Urban	Urban	8	4	8	Musilim	Single	parents	Both parents	Living together	Never	Never	Authoritarian	Never	Very good	Secondary education	Primary education(1-8)	Non Govenmental employee	Housewife	Certainly true	Not true	Not true	Some what true	Not true	Not true	Some what true	Some what true	Certainly true	Some what true	Certainly true	Not true	Not true	Some what true	Some what true	Not true	Some what true	Not true	Not true	Certainly true	Certainly true	Not true	Some what true	Not true	Certainly true	Very	Very often
Governmental	Primary	Female	15	Rural	Rural	12	5	8	Musilim	Single	parents	Both parents	Living together	Some times	Some times	Authoritarian	Never	Very good	Can read and write	Unable to read nd write	Agreculture	Housewife	Certainly true	Some what true	Not true	Not true	Not true	Some what true	Some what true	Some what true	Not true	Not true	Certainly true	Some what true	Not true	Certainly true	Certainly true	Certainly true	Not true	Not true	Some what true	Not true	Some what true	Some what true	Not true	Not true	Certainly true	Moderatly	Never
private	Secondary	Male	15	Urban	Urban	4	1	9	Protestant	Single	parents	Both parents	Living together	Never	Never	Authoritarian	Never	Excellent	First degree and above	First degree and above	Non Govenmental employee	others	Certainly true	Not true	Not true	Certainly true	Not true	Not true	Certainly true	Not true	Certainly true	Not true	Certainly true	Not true	Not true	Certainly true	Not true	Not true	Not true	Not true	Not true	Certainly true	Certainly true	Not true	Certainly true	Not true	Certainly true	Moderatly	Always
Governmental	Primary	Female	15	Urban	Urban	7	1	8	Musilim	Single	parents	Mother only	Living together	Never	Never	Authoritarian	Never	Excellent	Can read and write	Primary education(1-8)	Merchant	Governmental employee	Some what true	Certainly true	Some what true	Certainly true	Not true	Certainly true	Certainly true	Certainly true	Certainly true	Some what true	Not true	Not true	Not true	Not true	Certainly true	Certainly true	Not true	Certainly true	Certainly true	Not true	Not true	Certainly true	Not true	Not true	Certainly true	Very	Very often
private	Primary	Female	15	Urban	Urban	5	1	8	Musilim	Single	parents	Both parents	Living together	Never	Never	Authoritarian	Never	Excellent	Can read and write	Primary education(1-8)	Governmental employee	Governmental employee	Certainly true	Certainly true	Not true	Certainly true	Not true	Not true	Certainly true	Certainly true	Certainly true	Some what true	Certainly true	Some what true	Not true	Some what true	Certainly true	Not true	Certainly true	Not true	Some what true	Certainly true	Certainly true	Not true	Certainly true	Not true	Certainly true	Moderatly	Quite often
Governmental	Primary	Female	15	Urban	Urban	6	2	8	Orthodox	Single	parents	Both parents	Living together	Never	Never	Authoritarian	Never	Excellent	Unable to read nd write	Unable to read nd write	others	Merchant	Not true	Not true	Not true	Not true	Not true	Not true	Some what true	Not true	Some what true	Not true	Certainly true	Not true	Not true	Certainly true	Some what true	Not true	Some what true	Some what true	Not true	Some what true	Some what true	Not true	Some what true	Some what true	Certainly true	Extremely	Always
Governmental	Primary	Female	16	Urban	Urban	4	2	7	Orthodox	Single	parents	Both parents	Living together	Never	Never	Authoritarian	Some times	Very good	Can read and write	Unable to read nd write	Merchant	Housewife	Certainly true	Not true	Not true	Not true	Not true	Not true	Some what true	Not true	Certainly true	Not true	Certainly true	Not true	Certainly true	Certainly true	Not true	Not true	Some what true	Certainly true	Not true	Certainly true	Certainly true	Not true	Not true	Not true	Certainly true	Not at all	Never
Governmental	Secondary	Female	15	Rural	Rural	8	1	10	Musilim	Single	parents	Both parents	Living together	Never	Never	Authoritarian	Never	Fair	Unable to read nd write	Unable to read nd write	Merchant	Merchant	Some what true	Some what true	Not true	Not true	Not true	Some what true	Some what true	Not true	Some what true	Not true	Some what true	Not true	Not true	Some what true	Not true	Some what true	Some what true	Not true	Not true	Certainly true	Some what true	Not true	Some what true	Not true	Some what true	Moderatly	Seldom
private	Primary	Female	15	Urban	Urban	6	2	8	Musilim	Single	parents	Both parents	Living together	Never	Never	Permissive	Never	Excellent	Can read and write	Can read and write	Merchant	Housewife	Some what true	Some what true	Not true	Not true	Not true	Some what true	Certainly true	Not true	Certainly true	Not true	Some what true	Not true	Not true	Certainly true	Not true	Not true	Certainly true	Not true	Not true	Certainly true	Certainly true	Not true	Certainly true	Not true	Certainly true	Not at all	Seldom
private	Secondary	Female	16	Urban	Urban	8	2	10	Protestant	Single	parents	Both parents	Living together	Never	Never	Authoritarian	Never	Excellent	First degree and above	First degree and above	Governmental employee	Governmental employee	Certainly true	Not true	Not true	Certainly true	Not true	Not true	Certainly true	Not true	Certainly true	Not true	Certainly true	Not true	Not true	Certainly true	Not true	Not true	Certainly true	Not true	Not true	Certainly true	Certainly true	Not true	Some what true	Not true	Certainly true	Extremely	Always
private	Secondary	Female	15	Urban	Urban	6	4	9	Musilim	Single	parents	Both parents	Living together	Some times	Never	Authoritarian	Never	Excellent	Secondary education	Primary education(1-8)	others	Housewife	Certainly true	Not true	Not true	Some what true	Some what true	Some what true	Certainly true	Some what true	Certainly true	Some what true	Certainly true	Not true	Some what true	Some what true	Not true	Not true	Some what true	Not true	Certainly true	Certainly true	Certainly true	Not true	Not true	Not true	Not true	Very	Very often
Governmental	Primary	Female	15	Urban	Urban	8	2	8	Orthodox	Single	parents	Both parents	separated due to employeement	Some times	Never	Authoritarian	Some times	Bad	Can read and write	Can read and write	Governmental employee	Housewife	Certainly true	Not true	Certainly true	Certainly true	Certainly true	Not true	Certainly true	Some what true	Certainly true	Not true	Some what true	Not true	Not true	Some what true	Certainly true	Not true	Certainly true	Not true	Certainly true	Certainly true	Not true	Some what true	Certainly true	Not true	Certainly true	Extremely	Always
private	Secondary	Female	15	Urban	Urban	5	2	9	Orthodox	Single	parents	Both parents	Living together	Some times	Never	Authoritative	Never	Very good	First degree and above	Secondary education	Non Govenmental employee	Governmental employee	Certainly true	Not true	Not true	Some what true	Not true	Not true	Some what true	Some what true	Some what true	Not true	Certainly true	Not true	Not true	Some what true	Some what true	Certainly true	Some what true	Not true	Not true	Certainly true	Certainly true	Not true	Not true	Some what true	Some what true	Moderatly	Quite often
private	Primary	Male	15	Urban	Urban	5	2	8	Musilim	Single	parents	Both parents	Living together	Never	Never	Authoritarian	Never	Excellent	Can read and write	Unable to read nd write	Governmental employee	Merchant	Some what true	Not true	Not true	Not true	Not true	Certainly true	Certainly true	Certainly true	Not true	Certainly true	Not true	Not true	Certainly true	Not true	Not true	Certainly true	Not true	Not true	Certainly true	Certainly true	Not true	Certainly true	Not true	Not true	Certainly true	Extremely	Always
Governmental	Primary	Male	14	Urban	Urban	4	2	7	Musilim	Single	parents	Mother only	Widowed	Some times	Never	Authoritarian	Never	Very good	First degree and above	Secondary education	others	Merchant	Some what true	Not true	Not true	Some what true	Not true	Certainly true	Certainly true	Some what true	Certainly true	Not true	Not true	Certainly true	Some what true	Some what true	Not true	Certainly true	Some what true	Certainly true	Certainly true	Certainly true	Some what true	Certainly true	Certainly true	Not true	Some what true	Extremely	Quite often
private	Primary	Male	15	Urban	Urban	9	3	8	Musilim	Single	parents	Both parents	Living together	Some times	Never	Permissive	Never	Very good	Can read and write	Unable to read nd write	Agreculture	Merchant	Some what true	Certainly true	Not true	Not true	Not true	Some what true	Some what true	Some what true	Not true	Not true	Certainly true	Some what true	Not true	Some what true	Not true	Not true	Some what true	Some what true	Not true	Some what true	Some what true	Not true	Some what true	Not true	Certainly true	Extremely	Very often
Governmental	Secondary	Male	16	Urban	Urban	20	10	9	Orthodox	Single	parents	Both parents	Divorced	Some times	Never	Authoritative	Never	Fair	First degree and above	First degree and above	Governmental employee	others	Some what true	Not true	Not true	Some what true	Not true	Some what true	Some what true	Some what true	Certainly true	Not true	Certainly true	Not true	Not true	Some what true	Some what true	Some what true	Some what true	Not true	Some what true	Certainly true	Some what true	Not true	Some what true	Some what true	Some what true	Very	Quite often
Governmental	Primary	Male	15	Urban	Urban	5	3	8	Orthodox	Single	parents	Both parents	Living together	Never	Never	Authoritative	Never	Excellent	Can read and write	Can read and write	Governmental employee	Governmental employee	Some what true	Some what true	Certainly true	Some what true	Not true	Not true	Some what true	Some what true	Certainly true	Certainly true	Certainly true	Certainly true	Some what true	Certainly true	Not true	Not true	Some what true	Not true	Not true	Some what true	Certainly true	Certainly true	Not true	Some what true	Some what true	Moderatly	Quite often
private	Primary	Male	14	Urban	Urban	15	2	8	Musilim	Married	Relatives	Both parents	Divorced	Never	Always	Authoritarian	Never	Very good	Can read and write	Can read and write	Merchant	Non Govenmental employee	Some what true	Some what true	Certainly true	Not true	Some what true	Some what true	Some what true	Certainly true	Some what true	Some what true	Not true	Certainly true	Some what true	Certainly true	Some what true	Not true	Not true	Some what true	Not true	Some what true	Some what true	Not true	Some what true	Some what true	Not true	Very	Never
Governmental	Primary	Male	16	Urban	Urban	8	5	8	Musilim	Single	parents	Both parents	Living together	Never	Never	Authoritarian	Never	Excellent	Can read and write	Unable to read nd write	Merchant	Merchant	Some what true	Certainly true	Not true	Certainly true	Some what true	Some what true	Certainly true	Certainly true	Certainly true	Not true	Certainly true	Some what true	Not true	Some what true	Some what true	Some what true	Certainly true	Some what true	Some what true	Certainly true	Certainly true	Not true	Certainly true	Not true	Certainly true	Very	Very often
Governmental	Primary	Male	14	Urban	Urban	8	7	8	Protestant	Single	parents	Mother only	Living together	Never	Never	Authoritarian	Never	Excellent	Secondary education	Can read and write	Merchant	Housewife	Certainly true	Some what true	Not true	Certainly true	Not true	Not true	Certainly true	Some what true	Certainly true	Some what true	Certainly true	Not true	Not true	Certainly true	Not true	Some what true	Certainly true	Not true	Not true	Certainly true	Certainly true	Not true	Certainly true	Some what true	Certainly true	Very	Always
Governmental	Primary	Male	16	Urban	Urban	11	1	8	Musilim	Single	parents	Mother only	Divorced	Some times	Never	Authoritative	Never	Very good	Unable to read nd write	Primary education(1-8)	Merchant	Housewife	Certainly true	Some what true	Not true	Not true	Not true	Not true	Certainly true	Not true	Certainly true	Not true	Certainly true	Some what true	Not true	Certainly true	Some what true	Some what true	Not true	Some what true	Not true	Certainly true	Certainly true	Not true	Certainly true	Not true	Certainly true	Extremely	Always
Governmental	Secondary	Female	15	Urban	Urban	7	1	10	Orthodox	Single	Non relative	Grand parents	Divorced	Never	Never	Authoritarian	Some times	Very good	Secondary education	Primary education(1-8)	others	Housewife	Certainly true	Not true	Not true	Certainly true	Not true	Not true	Some what true	Certainly true	Certainly true	Not true	Certainly true	Not true	Not true	Certainly true	Not true	Not true	Some what true	Not true	Certainly true	Certainly true	Certainly true	Not true	Some what true	Certainly true	Some what true	Extremely	Always
private	Primary	Male	14	Urban	Urban	5	1	7	Musilim	Single	parents	Both parents	separated due to employeement	Some times	Never	Authoritarian	Some times	Excellent	First degree and above	First degree and above	Governmental employee	Merchant	Certainly true	Not true	Some what true	Certainly true	Not true	Some what true	Certainly true	Some what true	Certainly true	Not true	Certainly true	Not true	Not true	Some what true	Not true	Not true	Certainly true	Not true	Some what true	Some what true	Certainly true	Not true	Certainly true	Not true	Certainly true	Very	Very often
Governmental	Primary	Male	15	Urban	Urban	7	5	8	Musilim	Single	parents	Both parents	Living together	Never	Never	Authoritarian	Some times	Excellent	Diploma	First degree and above	Merchant	Merchant	Certainly true	Not true	Not true	Some what true	Not true	Not true	Certainly true	Some what true	Certainly true	Not true	Certainly true	Not true	Not true	Certainly true	Not true	Not true	Certainly true	Not true	Not true	Certainly true	Certainly true	Not true	Certainly true	Some what true	Certainly true	Very	Very often
Governmental	Primary	Male	14	Urban	Urban	9	4	8	Musilim	Single	parents	Grand parents	Living together	Never	Never	Authoritarian	Never	Excellent	Can read and write	Can read and write	Agreculture	Merchant	Certainly true	Not true	Some what true	Not true	Not true	Some what true	Certainly true	Not true	Certainly true	Not true	Certainly true	Not true	Some what true	Not true	Some what true	Certainly true	Certainly true	Not true	Some what true	Certainly true	Certainly true	Not true	Certainly true	Not true	Certainly true	Extremely	Seldom
private	Primary	Female	15	Urban	Urban	7	1	8	Orthodox	Single	parents	Both parents	Living together	Some times	Never	Authoritative	Some times	Very good	Primary education(1-8)	Primary education(1-8)	Merchant	Merchant	Certainly true	Some what true	Not true	Some what true	Some what true	Some what true	Certainly true	Certainly true	Some what true	Certainly true	Certainly true	Some what true	Some what true	Certainly true	Some what true	Not true	Certainly true	Not true	Not true	Certainly true	Certainly true	Not true	Not true	Certainly true	Some what true	Very	Always
Governmental	Primary	Female	14	Urban	Urban	3	1	7	Orthodox	Single	parents	Both parents	Living together	Never	Never	Authoritarian	Never	Excellent	Unable to read nd write	Unable to read nd write	others	others	Certainly true	Not true	Not true	Certainly true	Not true	Not true	Certainly true	Certainly true	Some what true	Not true	Certainly true	Not true	Certainly true	Some what true	Some what true	Some what true	Certainly true	Not true	Some what true	Certainly true	Some what true	Not true	Certainly true	Some what true	Some what true	Moderatly	Seldom
private	Primary	Female	15	Urban	Urban	7	4	8	Musilim	Single	parents	Both parents	Living together	Never	Never	Authoritarian	Never	Fair	First degree and above	Can read and write	Governmental employee	Merchant	Some what true	Some what true	Not true	Certainly true	Not true	Not true	Some what true	Certainly true	Some what true	Not true	Certainly true	Not true	Not true	Certainly true	Not true	Some what true	Some what true	Not true	Not true	Some what true	Some what true	Not true	Some what true	Not true	Certainly true	Very	Quite often
Governmental	Primary	Female	15	Urban	Urban	11	11	7	Orthodox	Single	parents	others	Living together	Some times	Never	Authoritarian	Never	Excellent	Can read and write	Can read and write	Agreculture	Agreculture	Certainly true	Not true	Not true	Certainly true	Not true	Not true	Certainly true	Not true	Certainly true	Not true	Certainly true	Not true	Not true	Certainly true	Not true	Not true	Certainly true	Not true	Certainly true	Certainly true	Not true	Not true	Not true	Certainly true	Not true	Moderatly	Always
Governmental	Primary	Male	16	Urban	Urban	5	5	8	Orthodox	Single	Relatives	Mother only	separated due to employeement	Never	Never	Authoritative	Some times	Fair	Can read and write	Can read and write	Governmental employee	Agreculture	Some what true	Not true	Not true	Some what true	Not true	Not true	Certainly true	Some what true	Some what true	Certainly true	Not true	Not true	Not true	Not true	Not true	Not true	Some what true	Some what true	Not true	Some what true	Some what true	Not true	Some what true	Certainly true	Certainly true	Moderatly	Very often
Governmental	Primary	Male	14	Urban	Urban	5	3	7	Musilim	Single	parents	Both parents	Living together	Never	Some times	Authoritative	Never	Very good	Primary education(1-8)	Primary education(1-8)	Agreculture	Housewife	Certainly true	Not true	Not true	Certainly true	Not true	Not true	Certainly true	Certainly true	Certainly true	Not true	Certainly true	Certainly true	Not true	Not true	Not true	Certainly true	Certainly true	Not true	Certainly true	Certainly true	Certainly true	Not true	Certainly true	Not true	Certainly true	Not at all	Always
private	Primary	Female	14	Urban	Urban	6	1	7	Orthodox	Single	parents	Both parents	others	Never	Some times	Authoritarian	Never	Fair	Can read and write	Can read and write	Governmental employee	Housewife	Some what true	Not true	Some what true	Certainly true	Certainly true	Not true	Some what true	Certainly true	Certainly true	Not true	Certainly true	Not true	Some what true	Certainly true	Some what true	Not true	Certainly true	Not true	Not true	Certainly true	Some what true	Not true	Not true	Not true	Some what true	Very	Quite often
Governmental	Secondary	Female	16	Urban	Urban	4	3	10	Orthodox	Single	Relatives	others	Divorced	Some times	Never	Authoritative	Some times	Very good	Secondary education	Unable to read nd write	Merchant	Housewife	Some what true	Not true	Not true	Certainly true	Not true	Not true	Certainly true	Not true	Some what true	Not true	Certainly true	Not true	Some what true	Some what true	Some what true	Not true	Certainly true	Some what true	Certainly true	Certainly true	Certainly true	Not true	Certainly true	Certainly true	Certainly true	Moderatly	Quite often
Governmental	Primary	Female	16	Urban	Urban	5	4	7	Orthodox	Single	Relatives	Both parents	Widowed	Never	Never	Authoritarian	Some times	Excellent	Can read and write	Secondary education	Merchant	others	Certainly true	Not true	Certainly true	Certainly true	Not true	Some what true	Certainly true	Certainly true	Certainly true	Not true	Certainly true	Not true	Not true	Certainly true	Not true	Not true	Certainly true	Certainly true	Not true	Certainly true	Certainly true	Not true	Not true	Some what true	Certainly true	Very	Always
private	Secondary	Female	15	Urban	Urban	3	1	8	Musilim	Single	parents	Both parents	Living together	Never	Never	Authoritative	Never	Fair	Diploma	Can read and write	Governmental employee	others	Certainly true	Not true	Not true	Certainly true	Not true	Not true	Certainly true	Some what true	Not true	Certainly true	Not true	Not true	Certainly true	Not true	Not true	Certainly true	Not true	Certainly true	Not true	Certainly true	Certainly true	Not true	Certainly true	Certainly true	Certainly true	Extremely	Always
Governmental	Primary	Female	14	Urban	Urban	3	1	8	Orthodox	Single	Non relative	Grand parents	Divorced	Never	Never	Authoritative	Never	Very good	Can read and write	Can read and write	Merchant	Housewife	Some what true	Not true	Not true	Some what true	Not true	Not true	Some what true	Some what true	Some what true	Not true	Certainly true	Not true	Some what true	Some what true	Some what true	Not true	Some what true	Some what true	Not true	Not true	Some what true	Not true	Not true	Certainly true	Some what true	Moderatly	Seldom
private	Secondary	Male	15	Urban	Urban	8	1	10	Orthodox	Single	parents	Both parents	Living together	Never	Never	Authoritarian	Never	Very good	Secondary education	Secondary education	Governmental employee	Housewife	Certainly true	Not true	Not true	Certainly true	Not true	Not true	Some what true	Not true	Certainly true	Not true	Certainly true	Not true	Not true	Certainly true	Not true	Not true	Certainly true	Not true	Not true	Certainly true	Certainly true	Not true	Some what true	Not true	Some what true	Extremely	Always
Governmental	Primary	Female	15	Urban	Urban	4	3	8	Musilim	Single	parents	Both parents	Living together	Never	Never	Authoritative	Never	Excellent	Diploma	Can read and write	Non Govenmental employee	Housewife	Certainly true	Some what true	Not true	Some what true	Not true	Some what true	Certainly true	Some what true	Some what true	Not true	Certainly true	Not true	Not true	Some what true	Not true	Not true	Certainly true	Some what true	Not true	Some what true	Certainly true	Not true	Some what true	Some what true	Some what true	Very	Seldom
Governmental	Primary	Female	16	Urban	Urban	4	3	8	Musilim	Single	parents	Mother only	Divorced	Some times	Never	Authoritative	Never	Very good	Can read and write	Primary education(1-8)	Merchant	Housewife	Some what true	Not true	Not true	Certainly true	Certainly true	Some what true	Certainly true	Certainly true	Some what true	Not true	Some what true	Some what true	Some what true	Certainly true	Some what true	Certainly true	Some what true	Not true	Some what true	Certainly true	Certainly true	Not true	Certainly true	Some what true	Certainly true	Moderatly	Very often
Governmental	Primary	Male	16	Urban	Urban	4	2	8	Musilim	Single	parents	Both parents	separated due to employeement	Some times	Never	Authoritarian	Never	Very good	Unable to read nd write	Can read and write	Governmental employee	Merchant	Certainly true	Not true	Not true	Certainly true	Not true	Not true	Not true	Not true	Certainly true	Not true	Certainly true	Not true	Not true	Certainly true	Not true	Not true	Certainly true	Not true	Some what true	Certainly true	Certainly true	Not true	Certainly true	Not true	Certainly true	Very	Very often
private	Secondary	Female	16	Urban	Urban	5	1	10	Musilim	Single	parents	Both parents	Living together	Some times	Never	Authoritative	Some times	Very good	Diploma	Diploma	Non Govenmental employee	Governmental employee	Certainly true	Not true	Not true	Certainly true	Some what true	Not true	Certainly true	Some what true	Certainly true	Not true	Certainly true	Not true	Not true	Some what true	Some what true	Not true	Certainly true	Not true	Not true	Certainly true	Certainly true	Not true	Not true	Some what true	Certainly true	Extremely	Very often
Governmental	Secondary	Female	16	Urban	Urban	5	2	11	Orthodox	Single	parents	Both parents	Living together	Some times	Never	Authoritative	Never	Fair	Can read and write	Can read and write	Governmental employee	Housewife	Certainly true	Some what true	Certainly true	Certainly true	Some what true	Not true	Certainly true	Certainly true	Certainly true	Some what true	Certainly true	Not true	Some what true	Some what true	Some what true	Some what true	Some what true	Certainly true	Not true	Certainly true	Some what true	Not true	Some what true	Some what true	Some what true	Moderatly	Quite often
Governmental	Primary	Female	14	Rural	Rural	10	6	10	Musilim	Single	parents	Both parents	Living together	Never	Never	Authoritative	Never	Excellent	Primary education(1-8)	Primary education(1-8)	Agreculture	Agreculture	Certainly true	Not true	Not true	Some what true	Not true	Some what true	Some what true	Some what true	Certainly true	Not true	Certainly true	Some what true	Not true	Not true	Some what true	Some what true	Not true	Some what true	Not true	Certainly true	Certainly true	Not true	Certainly true	Not true	Certainly true	Extremely	Always
private	Secondary	Female	16	Urban	Urban	8	1	10	Musilim	Single	Relatives	others	Living together	Never	Never	Authoritative	Never	Excellent	Primary education(1-8)	Primary education(1-8)	Merchant	Merchant	Certainly true	Not true	Not true	Certainly true	Not true	Not true	Certainly true	Some what true	Certainly true	Not true	Certainly true	Not true	Some what true	Certainly true	Some what true	Not true	Certainly true	Not true	Not true	Certainly true	Some what true	Not true	Certainly true	Some what true	Certainly true	Extremely	Always
private	Primary	Female	16	Urban	Urban	5	3	8	Orthodox	Single	parents	Grand parents	Divorced	Never	Never	Authoritarian	Never	Excellent	Secondary education	Can read and write	Agreculture	others	Certainly true	Certainly true	Not true	Certainly true	Not true	Not true	Certainly true	Not true	Certainly true	Not true	Some what true	Not true	Not true	Certainly true	Certainly true	Not true	Certainly true	Some what true	Certainly true	Certainly true	Not true	Some what true	Some what true	Some what true	Some what true	Very	Very often
Governmental	Secondary	Male	16	Urban	Urban	7	3	10	Musilim	Single	parents	Both parents	Living together	Never	Never	Authoritarian	Never	Excellent	Can read and write	Can read and write	Governmental employee	Governmental employee	Certainly true	Not true	Not true	Certainly true	Not true	Not true	Some what true	Certainly true	Certainly true	Not true	Certainly true	Not true	Not true	Certainly true	Not true	Not true	Certainly true	Not true	Some what true	Certainly true	Certainly true	Certainly true	Certainly true	Certainly true	Certainly true	Not at all	Seldom
Governmental	Secondary	Male	16	Rural	Rural	6	3	10	Musilim	Single	parents	Both parents	Living together	Never	Never	Authoritarian	Never	Very good	Unable to read nd write	Unable to read nd write	Agreculture	Merchant	Some what true	Not true	Not true	Not true	Not true	Certainly true	Certainly true	Certainly true	Certainly true	Certainly true	Certainly true	Not true	Some what true	Some what true	Some what true	Some what true	Some what true	Not true	Not true	Some what true	Certainly true	Not true	Some what true	Some what true	Certainly true	slightly	Seldom
Governmental	Secondary	Male	16	Urban	Urban	6	6	9	Musilim	Single	parents	Both parents	Living together	Never	Never	Authoritarian	Never	Excellent	Primary education(1-8)	Primary education(1-8)	Merchant	Merchant	Certainly true	Not true	Not true	Certainly true	Not true	Not true	Certainly true	Not true	Certainly true	Not true	Certainly true	Not true	Not true	Not true	Not true	Not true	Certainly true	Not true	Not true	Some what true	Certainly true	Not true	Some what true	Not true	Certainly true	Not at all	Never
Governmental	Primary	Male	14	Urban	Urban	9	5	7	Musilim	Single	parents	Both parents	Living together	Some times	Never	Authoritarian	Never	Excellent	Can read and write	Can read and write	Merchant	Housewife	Certainly true	Some what true	Some what true	Some what true	Some what true	Certainly true	Certainly true	Some what true	Some what true	Some what true	Certainly true	Certainly true	Certainly true	Certainly true	Some what true	Some what true	Certainly true	Some what true	Certainly true	Some what true	Not true	Not true	Certainly true	Some what true	Some what true	Extremely	Always
Governmental	Secondary	Female	15	Rural	Rural	6	3	10	Musilim	Single	parents	Both parents	Living together	Never	Never	Authoritarian	Never	Very good	Unable to read nd write	Unable to read nd write	Agreculture	Merchant	Some what true	Not true	Not true	Not true	Not true	Not true	Not true	Not true	Not true	Not true	Some what true	Some what true	Not true	Some what true	Not true	Not true	Not true	Not true	Not true	Not true	Not true	Some what true	Some what true	Not true	Some what true	Extremely	Always
private	Secondary	Female	15	Urban	Urban	7	2	11	Musilim	Single	parents	Both parents	Living together	Some times	Never	Authoritarian	Some times	Bad	Unable to read nd write	Unable to read nd write	Non Govenmental employee	Merchant	Certainly true	Some what true	Certainly true	Certainly true	Not true	Not true	Certainly true	Certainly true	Certainly true	Not true	Certainly true	Not true	Some what true	Some what true	Not true	Not true	Certainly true	Certainly true	Not true	Certainly true	Certainly true	Not true	Some what true	Some what true	Certainly true	Moderatly	Quite often
Governmental	Primary	Female	14	Urban	Urban	4	2	8	Musilim	Single	parents	Mother only	Widowed	Never	Never	Authoritative	Never	Very good	First degree and above	Primary education(1-8)	Governmental employee	Merchant	Certainly true	Not true	Not true	Certainly true	Some what true	Not true	Certainly true	Some what true	Certainly true	Some what true	Certainly true	Not true	Not true	Certainly true	Not true	Not true	Certainly true	Not true	Not true	Certainly true	Certainly true	Not true	Some what true	Some what true	Certainly true	Extremely	Always
Governmental	Primary	Female	15	Urban	Urban	4	2	7	Orthodox	Single	parents	Both parents	Living together	Some times	Never	Authoritarian	Never	Fair	First degree and above	Secondary education	Governmental employee	Governmental employee	Some what true	Not true	Some what true	Certainly true	Some what true	Not true	Certainly true	Some what true	Certainly true	Some what true	Certainly true	Not true	Some what true	Some what true	Some what true	Certainly true	Not true	Some what true	Some what true	Certainly true	Certainly true	Not true	Some what true	Some what true	Some what true	slightly	Seldom
private	Secondary	Female	16	Urban	Urban	6	1	10	Musilim	Single	parents	Both parents	Living together	Some times	Never	Authoritarian	Never	Excellent	Can read and write	Unable to read nd write	Merchant	Merchant	Some what true	Some what true	Not true	Some what true	Some what true	Not true	Some what true	Not true	Some what true	Not true	Certainly true	Not true	Not true	Some what true	Not true	Not true	Some what true	Not true	Not true	Some what true	Certainly true	Not true	Some what true	Not true	Some what true	Extremely	Always
Governmental	Primary	Female	15	Rural	Rural	5	3	7	Musilim	Single	parents	Both parents	Living together	Some times	Never	Authoritative	Some times	Fair	Unable to read nd write	Unable to read nd write	Agreculture	Agreculture	Certainly true	Certainly true	Not true	Certainly true	Not true	Not true	Certainly true	Some what true	Certainly true	Not true	Certainly true	Certainly true	Not true	Some what true	Some what true	Not true	Not true	Not true	Not true	Not true	Certainly true	Not true	Some what true	Certainly true	Certainly true	slightly	Seldom
private	Primary	Male	15	Urban	Urban	4	2	8	Musilim	Single	Relatives	others	Divorced	Some times	Some times	Authoritative	Some times	Very good	Unable to read nd write	Can read and write	Merchant	Governmental employee	Some what true	Some what true	Some what true	Certainly true	Not true	Not true	Some what true	Some what true	Certainly true	Certainly true	Certainly true	Not true	Some what true	Certainly true	Not true	Not true	Some what true	Some what true	Some what true	Certainly true	Certainly true	Not true	Certainly true	Some what true	Some what true	Very	Very often
Governmental	Primary	Female	16	Rural	Rural	7	5	8	Musilim	Single	parents	Step father/mother	Living together	Always	Always	Authoritative	Always	Fair	Unable to read nd write	Unable to read nd write	Agreculture	Agreculture	Not true	Some what true	Certainly true	Certainly true	Not true	Some what true	Certainly true	Some what true	Certainly true	Not true	Certainly true	Some what true	Certainly true	Certainly true	Not true	Not true	Not true	Some what true	Certainly true	Certainly true	Not true	Not true	Certainly true	Certainly true	Certainly true	Moderatly	Quite often
private	Primary	Male	16	Urban	Urban	5	2	7	Protestant	Single	parents	Both parents	Living together	Never	Never	Authoritarian	Never	Excellent	Diploma	First degree and above	Merchant	Governmental employee	Some what true	Some what true	Not true	Some what true	Some what true	Not true	Not true	Some what true	Some what true	Some what true	Certainly true	Some what true	Certainly true	Some what true	Some what true	Some what true	Some what true	Certainly true	Some what true	Some what true	Some what true	Not true	Not true	Not true	Not true	Extremely	Seldom
Governmental	Secondary	Male	16	Urban	Urban	4	1	10	Orthodox	Single	parents	Both parents	Living together	Never	Never	Authoritative	Some times	Excellent	Secondary education	Secondary education	others	Governmental employee	Some what true	Not true	Not true	Some what true	Not true	Not true	Some what true	Some what true	Some what true	Not true	Some what true	Not true	Not true	Some what true	Not true	Not true	Some what true	Not true	Certainly true	Some what true	Some what true	Not true	Certainly true	Certainly true	Some what true	Extremely	Very often
Governmental	Primary	Female	16	Rural	Rural	7	9	8	Musilim	Single	parents	Mother only	Widowed	Never	Never	Authoritarian	Never	Excellent	Can read and write	Can read and write	Merchant	Housewife	Not true	Some what true	Not true	Some what true	Certainly true	Certainly true	Certainly true	Certainly true	Certainly true	Certainly true	Certainly true	Some what true	Certainly true	Certainly true	Certainly true	Certainly true	Certainly true	Certainly true	Some what true	Certainly true	Certainly true	Not true	Not true	Certainly true	Some what true	Very	Very often
Governmental	Secondary	Female	14	Urban	Urban	4	2	8	Orthodox	Single	parents	Both parents	Living together	Some times	Some times	Authoritarian	Some times	Very good	Can read and write	Can read and write	Governmental employee	Governmental employee	Certainly true	Some what true	Not true	Certainly true	Certainly true	Not true	Certainly true	Certainly true	Some what true	Some what true	Certainly true	Not true	Some what true	Some what true	Some what true	Some what true	Some what true	Not true	Certainly true	Some what true	Not true	Some what true	Some what true	Some what true	Not true	Moderatly	Very often
Governmental	Primary	Male	14	Urban	Urban	7	4	8	Musilim	Single	Non relative	Mother only	Living together	Never	Never	Authoritarian	Some times	Bad	Primary education(1-8)	Primary education(1-8)	Merchant	Merchant	Some what true	Not true	Not true	Some what true	Not true	Some what true	Certainly true	Certainly true	Certainly true	Not true	Certainly true	Certainly true	Certainly true	Certainly true	Certainly true	Not true	Some what true	Some what true	Not true	Some what true	Some what true	Not true	Some what true	Not true	Some what true	slightly	Very often
private	Primary	Female	14	Urban	Urban	6	5	8	Orthodox	Single	parents	Both parents	Living together	Never	Never	Authoritarian	Never	Excellent	Diploma	Secondary education	others	Housewife	Certainly true	Not true	Not true	Certainly true	Not true	Not true	Certainly true	Certainly true	Certainly true	Not true	Certainly true	Not true	Not true	Certainly true	Not true	Not true	Certainly true	Not true	Not true	Certainly true	Certainly true	Not true	Not true	Certainly true	Certainly true	Extremely	Always
private	Primary	Male	14	Urban	Urban	3	1	8	Orthodox	Single	parents	Father only	Living together	Never	Never	Authoritative	Never	Fair	Can read and write	Can read and write	Governmental employee	Non Govenmental employee	Certainly true	Not true	Not true	Certainly true	Not true	Not true	Certainly true	Not true	Certainly true	Not true	Certainly true	Not true	Not true	Certainly true	Not true	Not true	Certainly true	Not true	Certainly true	Certainly true	Certainly true	Not true	Not true	Not true	Not true	Extremely	Always
Governmental	Primary	Female	15	Urban	Urban	7	1	8	Musilim	Single	parents	Both parents	Living together	Some times	Never	Authoritarian	Never	Excellent	Secondary education	Secondary education	others	Non Govenmental employee	Certainly true	Not true	Some what true	Not true	Not true	Not true	Certainly true	Not true	Certainly true	Not true	Certainly true	Not true	Not true	Certainly true	Some what true	Not true	Certainly true	Not true	Not true	Certainly true	Certainly true	Not true	Certainly true	Not true	Certainly true	Very	Quite often
Governmental	Primary	Female	15	Urban	Urban	5	1	8	Musilim	Single	parents	Both parents	Living together	Never	Never	Authoritarian	Never	Excellent	Can read and write	Can read and write	Merchant	Merchant	Some what true	Not true	Not true	Certainly true	Not true	Certainly true	Certainly true	Not true	Certainly true	Certainly true	Certainly true	Not true	Not true	Certainly true	Certainly true	Certainly true	Certainly true	Not true	Not true	Certainly true	Certainly true	Not true	Not true	Not true	Certainly true	Very	Seldom
private	Primary	Male	14	Urban	Urban	5	3	8	Orthodox	Single	parents	Both parents	Living together	Never	Never	Authoritarian	Never	Very good	First degree and above	Diploma	Merchant	Governmental employee	Certainly true	Not true	Certainly true	Certainly true	Not true	Not true	Certainly true	Some what true	Certainly true	Not true	Certainly true	Some what true	Not true	Certainly true	Not true	Not true	Certainly true	Not true	Not true	Certainly true	Certainly true	Not true	Not true	Not true	Certainly true	Very	Always
[truncated: 2,494 more rows]
[truncated: 99 more columns]
